# Supplementary material for: N-Benzoyl-3-nitro­benzene­sulfonamide
Source: Acta Crystallogr Sect E Struct Rep Online. 2011 Nov 30;67(Pt 12):o3515. doi: 10.1107/S1600536811051142 (PMC3239136; doi:10.1107/S1600536811051142)
Supplement: Supplementary file 2 [file e-67-o3515-Isup2.hkl]

# 
# h,k,l, Fc-squared, Fo-squared, sigma(Fo-squared) and status flag 
# 
data_I
_shelx_title ' DAS64 P21/C' 
_shelx_refln_list_code          4 
_shelx_F_calc_maximum      195.49 
_exptl_crystal_F_000       632.00 
_reflns_d_resolution_high  0.8001 
 
loop_ 
 _symmetry_equiv_pos_as_xyz 
 'x, y, z' 
 '-x, y+1/2, -z+1/2' 
 '-x, -y, -z' 
 'x, -y-1/2, z-1/2' 
 
_cell_length_a    11.5460 
_cell_length_b     5.0302 
_cell_length_c    23.3870 
_cell_angle_alpha  90.000 
_cell_angle_beta   93.690 
_cell_angle_gamma  90.000 
 
_shelx_F_squared_multiplier     1.000 
 
loop_ 
 _refln_index_h 
 _refln_index_k 
 _refln_index_l 
 _refln_F_squared_calc 
 _refln_F_squared_meas 
 _refln_F_squared_sigma 
 _refln_observed_status 
   2   0   0    38217.80    35925.03    122.22 o 
   3   0   0     1995.86     1793.19      8.61 o 
   4   0   0      169.71      157.88      3.54 o 
   5   0   0       39.39       44.68      2.88 o 
   6   0   0      245.15      178.88      4.62 o 
   7   0   0        0.36       -0.38      1.34 o 
   8   0   0      419.11      413.73      4.69 o 
   9   0   0      174.93      166.47      6.06 o 
  10   0   0      246.90      254.04      7.55 o 
  11   0   0       12.89       11.80      4.89 o 
  12   0   0      159.90      158.49      7.46 o 
  13   0   0       67.74       56.29      6.20 o 
  14   0   0       39.34       43.03      6.48 o 
   1   1   0      105.63       87.41      1.26 o 
   2   1   0     1109.19     1002.68      3.60 o 
   3   1   0      995.18     1036.10      3.60 o 
   4   1   0      851.31      786.71      5.94 o 
   5   1   0     1218.49     1172.51      3.98 o 
   6   1   0      867.36      937.20      5.52 o 
   7   1   0     1230.98     1205.28      4.61 o 
   8   1   0      423.53      386.49      5.64 o 
   9   1   0       60.22       55.55      3.40 o 
  10   1   0     1045.98     1025.57      9.49 o 
  11   1   0      352.62      331.34     19.04 o 
  12   1   0       41.29       41.63      5.84 o 
  13   1   0       58.31       70.20      4.57 o 
  14   1   0        0.56        1.81      7.71 o 
   0   2   0      427.36      449.60      2.95 o 
   1   2   0      336.89      358.66      2.10 o 
   2   2   0     1311.76     1366.02     11.53 o 
   3   2   0        7.64       15.42      1.23 o 
   4   2   0      907.92      904.95     10.20 o 
   5   2   0       25.11       18.85      1.99 o 
   6   2   0      287.20      299.01      4.32 o 
   7   2   0       24.44       22.54      2.55 o 
   8   2   0      528.23      530.84     15.58 o 
   9   2   0      572.50      585.22     10.87 o 
  10   2   0      135.76      130.28      7.19 o 
  11   2   0       10.40       14.79      5.78 o 
  12   2   0        0.41        0.45      5.43 o 
  13   2   0        0.52        0.38      4.79 o 
   1   3   0      180.53      174.22      2.38 o 
   2   3   0     1101.74     1062.13      8.01 o 
   3   3   0        1.90       -0.43      1.12 o 
   4   3   0      633.87      624.73      3.92 o 
   5   3   0       68.48       66.03      2.27 o 
   6   3   0      442.55      434.08      5.74 o 
   7   3   0        1.35       -0.43      2.84 o 
   8   3   0      122.73      136.25      5.47 o 
   9   3   0       38.00       29.13      5.30 o 
  10   3   0       33.23       39.15      6.08 o 
  11   3   0       20.40       23.51      6.10 o 
  12   3   0        6.80       11.58      4.53 o 
   0   4   0      417.32      424.02      8.53 o 
   1   4   0      232.36      243.34      7.59 o 
   2   4   0       80.04       76.94      3.79 o 
   3   4   0      134.92      149.29     17.80 o 
   4   4   0        4.28        7.80      3.99 o 
   5   4   0       15.26       16.43      4.44 o 
   6   4   0       80.94       73.08      6.32 o 
   7   4   0       12.62        3.85      4.62 o 
   8   4   0       36.53       32.90      3.78 o 
   9   4   0       18.42       19.03      3.70 o 
  10   4   0        0.00        2.82      5.56 o 
  11   4   0        3.22       11.03      5.70 o 
   1   5   0        2.44        7.05      3.05 o 
   2   5   0       18.00       23.09      3.24 o 
   3   5   0       32.40       38.19      4.86 o 
   4   5   0       88.93       93.35      6.40 o 
   5   5   0       39.96       38.39      5.39 o 
   6   5   0        0.96       -4.49      5.28 o 
   7   5   0       93.64      119.99      7.44 o 
   8   5   0       45.79       38.61      5.53 o 
   0   6   0       16.17       12.24      4.21 o 
   1   6   0       17.44        8.29      2.93 o 
   2   6   0        0.54       -4.28      4.28 o 
   3   6   0       40.77       34.32      5.43 o 
   4   6   0       16.24       10.50      4.67 o 
 -14   1   1        1.18       -3.35      6.15 o 
 -13   1   1        0.08        4.38      5.82 o 
 -12   1   1       50.70       57.52      4.37 o 
 -11   1   1        1.37       11.63      3.66 o 
 -10   1   1      235.59      270.84     16.83 o 
  -9   1   1      156.32      164.28      4.39 o 
  -8   1   1      118.26      115.63      3.72 o 
  -7   1   1        0.04        3.13      1.60 o 
  -6   1   1      605.55      609.92      3.38 o 
  -5   1   1       19.08       20.36      1.12 o 
  -4   1   1        9.65        7.21      0.53 o 
  -3   1   1        6.59        8.95      1.26 o 
  -2   1   1      165.04      197.22      1.78 o 
  -1   1   1      284.13      271.89      4.20 o 
   0   1   1       20.33       16.52      1.78 o 
   1   1   1      297.97      283.47      3.20 o 
   2   1   1     4945.17     4911.38     25.37 o 
   3   1   1      437.10      429.02      5.97 o 
   4   1   1      348.22      377.89      3.30 o 
   5   1   1       26.25       36.93      1.24 o 
   6   1   1       99.29      111.21      5.02 o 
   7   1   1       63.97       79.77      6.60 o 
   8   1   1       50.92       57.59      3.21 o 
   9   1   1      147.79      141.35      4.15 o 
  10   1   1      108.06      137.06     16.07 o 
  11   1   1       46.05       57.70      6.63 o 
  12   1   1       32.12       26.67      5.24 o 
  13   1   1        0.90        6.71      3.71 o 
  14   1   1        0.20        0.81      3.84 o 
 -13   2   1        0.14       -2.12      5.20 o 
 -12   2   1        9.24        5.96      5.27 o 
 -11   2   1        7.33        6.31      5.35 o 
 -10   2   1       55.92       53.97      6.10 o 
  -9   2   1       70.51       91.86      6.40 o 
  -8   2   1      331.13      323.59      5.00 o 
  -7   2   1      207.08      203.38      4.00 o 
  -6   2   1        2.71        2.95      2.23 o 
  -5   2   1      663.77      698.76      6.91 o 
  -4   2   1      381.76      384.89      3.67 o 
  -3   2   1      790.93      765.24      6.87 o 
  -2   2   1     1135.38     1183.27      8.04 o 
  -1   2   1      218.72      217.02      2.78 o 
   0   2   1      442.02      492.19      2.28 o 
   1   2   1      454.16      493.06      6.91 o 
   2   2   1      117.45      110.26      1.88 o 
   3   2   1        6.80        9.07      1.25 o 
   4   2   1      660.01      697.04      3.46 o 
   5   2   1       60.70       48.57      5.01 o 
   6   2   1       71.67       87.60      2.92 o 
   7   2   1        0.00       -0.09      1.73 o 
   8   2   1      491.88      468.33      6.30 o 
   9   2   1       78.16       90.81      6.46 o 
  10   2   1      321.03      314.80      9.10 o 
  11   2   1       39.87       30.01      5.62 o 
  12   2   1        0.56        2.77      5.39 o 
  13   2   1        1.15        4.60      4.84 o 
 -12   3   1        3.43        3.91      3.77 o 
 -11   3   1       32.14       36.38      4.15 o 
 -10   3   1      113.89      109.82      4.56 o 
  -9   3   1        3.62        4.30      2.28 o 
  -8   3   1       11.96       11.81      2.34 o 
  -7   3   1       30.17       26.68      2.43 o 
  -6   3   1       21.16       25.82      2.67 o 
  -5   3   1        3.41        2.54      1.87 o 
  -4   3   1        1.01        3.60      1.31 o 
  -3   3   1        0.19        1.77      1.21 o 
  -2   3   1      870.85      837.88      9.74 o 
  -1   3   1        6.82       13.97      1.33 o 
   0   3   1       20.40       24.00      1.39 o 
   1   3   1      539.29      585.46     10.91 o 
   2   3   1      693.00      703.59      3.90 o 
   3   3   1      289.14      317.68      2.78 o 
   4   3   1      248.19      230.69      3.12 o 
   5   3   1       21.60       18.99      2.58 o 
   6   3   1       16.95       23.63      2.87 o 
   7   3   1      406.38      384.26      5.81 o 
   8   3   1       10.17        8.29      3.06 o 
   9   3   1       31.38       26.56      3.41 o 
  10   3   1      112.11       99.05      6.44 o 
  11   3   1       71.76       57.15      6.68 o 
  12   3   1       31.72       35.08      6.18 o 
 -11   4   1       29.68       28.04      6.08 o 
 -10   4   1       13.51       17.86      3.58 o 
  -9   4   1       87.24       82.78      4.23 o 
  -8   4   1      306.86      283.66      8.28 o 
  -7   4   1        1.44       -2.69      5.09 o 
  -6   4   1      338.21      357.83      9.11 o 
  -5   4   1       56.02       41.00      5.36 o 
  -4   4   1        0.86        1.81      3.75 o 
  -3   4   1      566.01      582.42     12.04 o 
  -2   4   1      302.53      299.77      5.03 o 
  -1   4   1      233.64      230.02      7.43 o 
   0   4   1     1599.83     1535.19     19.53 o 
   1   4   1      160.67      158.09      9.52 o 
   2   4   1      163.46      139.82      3.83 o 
   3   4   1      367.61      352.51     14.71 o 
   4   4   1        0.34        4.60      4.25 o 
   5   4   1       19.79       21.67      4.53 o 
   6   4   1       13.67       19.82      4.48 o 
   7   4   1       21.25       22.91      5.88 o 
   8   4   1       38.47       23.91      3.54 o 
   9   4   1       86.47       85.58      4.25 o 
  10   4   1       69.21       74.11      4.13 o 
  11   4   1       44.93       56.66      6.39 o 
  -8   5   1       10.92        2.24      4.72 o 
  -7   5   1       71.19       75.65      6.52 o 
  -6   5   1        0.01       -2.53      5.02 o 
  -5   5   1       10.14        7.06      4.90 o 
  -4   5   1      117.55      114.52      6.95 o 
  -3   5   1        9.30       -1.03      5.05 o 
  -2   5   1      410.61      410.04      6.58 o 
  -1   5   1      372.67      390.83      8.69 o 
   0   5   1        6.64       14.01      3.06 o 
   1   5   1      348.54      365.46     10.67 o 
   2   5   1      233.76      235.98      9.48 o 
   3   5   1        7.75       15.71      4.88 o 
   4   5   1      271.48      260.43      8.21 o 
   5   5   1      181.51      196.68      7.71 o 
   6   5   1       40.92       22.20      5.68 o 
   7   5   1      316.12      328.24     10.03 o 
   8   5   1       22.56       26.75      5.95 o 
  -4   6   1       42.74       37.50      5.37 o 
  -3   6   1        4.95        7.49      4.86 o 
  -2   6   1       47.78       44.14      5.29 o 
  -1   6   1       12.86        7.80      3.20 o 
   0   6   1      147.42      132.43      4.74 o 
   1   6   1      112.71      118.13      4.58 o 
   2   6   1       85.29       76.10      5.71 o 
   3   6   1      121.72      102.39      6.70 o 
   4   6   1       15.39        5.06      4.75 o 
 -14   0   2       16.96       26.64      6.39 o 
 -13   0   2       70.83       75.75      6.32 o 
 -12   0   2      173.13      152.91      7.37 o 
 -11   0   2       41.84       38.57      5.27 o 
 -10   0   2      123.49      117.88      5.93 o 
  -9   0   2      503.57      470.11      8.89 o 
  -8   0   2      958.50      954.59     11.12 o 
  -7   0   2      282.53      275.25      6.06 o 
  -6   0   2      222.59      207.65      4.97 o 
  -5   0   2      776.13      780.47      7.73 o 
  -4   0   2      866.83      944.04      7.55 o 
  -3   0   2     4791.81     4715.72     14.34 o 
  -2   0   2     1518.74     1523.63      6.92 o 
   1   0   2      341.98      358.21      2.51 o 
   2   0   2     4375.66     4228.67     18.92 o 
   3   0   2     3083.98     2885.04      7.41 o 
   4   0   2      305.16      259.06      2.73 o 
   5   0   2     6292.70     6524.94    101.96 o 
   6   0   2      152.52      196.78      4.77 o 
   7   0   2       34.21       47.60      2.05 o 
   8   0   2      191.58      179.74      3.68 o 
   9   0   2      704.32      694.18     10.50 o 
  10   0   2      649.76      656.34     10.96 o 
  11   0   2      133.07      141.73      6.72 o 
  12   0   2       31.38       41.55      5.67 o 
  13   0   2        0.22        2.42      5.18 o 
  14   0   2       30.37       31.54      5.88 o 
 -14   1   2        0.01       -3.79      6.38 o 
 -13   1   2       83.10      105.25      7.45 o 
 -12   1   2       33.30       30.82      5.94 o 
 -11   1   2       83.73       85.10      4.83 o 
 -10   1   2      286.44      303.34      6.99 o 
  -9   1   2        0.03        5.05      2.99 o 
  -8   1   2      419.67      421.35      8.43 o 
  -7   1   2      105.36       91.25      2.23 o 
  -6   1   2       40.66       61.37      3.59 o 
  -5   1   2      710.09      670.63      8.05 o 
  -4   1   2        7.96        2.43      0.51 o 
  -3   1   2      781.10      758.76      3.41 o 
  -2   1   2     3084.05     2972.83      7.34 o 
  -1   1   2    15315.88    15033.94     40.31 o 
   0   1   2       49.76       58.08      1.09 o 
   1   1   2     6091.20     5991.53     13.06 o 
   2   1   2      181.22      169.61      5.59 o 
   3   1   2      511.91      575.25      3.30 o 
   4   1   2       64.72       61.90      0.92 o 
   5   1   2      102.51      101.95      1.44 o 
   6   1   2      490.50      513.94      3.15 o 
   7   1   2     1363.48     1312.96     15.09 o 
   8   1   2      389.65      384.48      5.38 o 
   9   1   2       32.14       32.64      3.10 o 
  10   1   2      761.26      769.57      8.37 o 
  11   1   2      155.73      136.07      6.14 o 
  12   1   2       59.42       52.72      4.07 o 
  13   1   2       24.85       24.42      6.90 o 
  14   1   2       23.80       32.27      6.06 o 
 -13   2   2        5.94        1.11      3.70 o 
 -12   2   2       40.23       45.66      4.22 o 
 -11   2   2      170.72      154.82      7.50 o 
 -10   2   2       66.93       60.98      6.28 o 
  -9   2   2      842.35      873.04     12.77 o 
  -8   2   2      916.22      891.45     20.11 o 
  -7   2   2      212.87      214.53      4.03 o 
  -6   2   2      372.12      365.93     10.39 o 
  -5   2   2        6.77        4.97      1.48 o 
  -4   2   2     1723.62     1763.60      5.87 o 
  -3   2   2       30.70       19.11      1.19 o 
  -2   2   2       36.77       55.32      2.48 o 
  -1   2   2     1227.71     1214.37      5.79 o 
   0   2   2     2577.79     2535.10      5.26 o 
   1   2   2      313.82      308.44      2.92 o 
   2   2   2        9.59        6.48      1.27 o 
   3   2   2       35.55       33.31      1.33 o 
   4   2   2      458.62      479.54      2.39 o 
   5   2   2      259.89      252.38      2.88 o 
   6   2   2     1092.20     1125.20      5.96 o 
   7   2   2        2.13        2.28      2.24 o 
   8   2   2      119.17      116.51     10.25 o 
   9   2   2      709.83      714.88     11.66 o 
  10   2   2       66.57       56.94      6.41 o 
  11   2   2       45.53       35.10      5.31 o 
  12   2   2       41.03       35.34      5.96 o 
  13   2   2        0.15        4.82      5.28 o 
 -12   3   2        8.70        8.05      3.63 o 
 -11   3   2       38.23       33.50      3.78 o 
 -10   3   2       83.06       89.49      4.61 o 
  -9   3   2       44.17       52.11      3.49 o 
  -8   3   2       87.39       90.79      3.00 o 
  -7   3   2      135.92      135.29      3.29 o 
  -6   3   2      412.79      394.25      4.44 o 
  -5   3   2        8.60        2.92      1.74 o 
  -4   3   2      864.39      859.95      4.77 o 
  -3   3   2       67.56       65.36      1.67 o 
  -2   3   2        8.02        9.78      1.14 o 
  -1   3   2      994.80      980.63      7.09 o 
   0   3   2     1591.33     1626.35     13.08 o 
   1   3   2       49.10       43.74      1.71 o 
   2   3   2     1383.39     1431.02      6.47 o 
   3   3   2       58.80       69.08      2.50 o 
   4   3   2       21.94       18.10      2.50 o 
   5   3   2      271.79      284.65      5.56 o 
   6   3   2      302.05      297.43      5.07 o 
   7   3   2      288.62      321.87     11.71 o 
   8   3   2        2.87        0.13      3.14 o 
   9   3   2      145.18      148.28      4.62 o 
  10   3   2        5.64        4.70      4.81 o 
  11   3   2       28.53       16.08      5.73 o 
  12   3   2       34.20       37.77      6.03 o 
 -11   4   2        1.18        0.10      5.29 o 
 -10   4   2        4.53       15.02      8.14 o 
  -9   4   2       46.02       58.14      3.94 o 
  -8   4   2        5.28       14.15      5.05 o 
  -7   4   2      269.32      254.20      8.13 o 
  -6   4   2        4.40       10.53      5.75 o 
  -5   4   2      800.87      836.00     12.55 o 
  -4   4   2        3.02       -0.90      5.14 o 
  -3   4   2      566.11      556.84     10.56 o 
  -2   4   2       17.49       18.32      2.90 o 
  -1   4   2      463.33      462.62      6.15 o 
   0   4   2       91.60       90.97     10.89 o 
   1   4   2        8.78        3.32      2.84 o 
   2   4   2       23.74       20.58      2.60 o 
   3   4   2       97.54       95.20      3.35 o 
   4   4   2       13.60       12.37      4.00 o 
   5   4   2        0.04       -1.47      4.09 o 
   6   4   2       85.26      113.55      6.26 o 
   7   4   2       80.23       82.52      3.97 o 
   8   4   2       52.06       44.93      9.56 o 
   9   4   2       28.10       34.48      3.86 o 
  10   4   2       15.67       12.57      4.44 o 
  11   4   2        0.12        4.57      5.23 o 
  -8   5   2        1.72       -0.23      4.55 o 
  -7   5   2      118.79      103.70      6.87 o 
  -6   5   2        2.92       -3.66      4.64 o 
  -5   5   2      206.26      223.03      8.39 o 
  -4   5   2       58.52       58.95      5.73 o 
  -3   5   2      210.35      219.86      5.35 o 
  -2   5   2      209.46      214.86      5.47 o 
  -1   5   2        8.01        6.58      3.29 o 
   0   5   2        1.80       -2.89      2.92 o 
   1   5   2       36.48       39.56      3.54 o 
   2   5   2        0.91       -1.50      2.91 o 
   3   5   2        0.23        5.28      4.80 o 
   4   5   2        4.80       10.77      4.60 o 
   5   5   2        2.46       13.83      5.21 o 
   6   5   2       32.16       35.48      5.52 o 
   7   5   2       31.41       40.62      5.77 o 
   8   5   2      134.46      161.20      8.08 o 
  -4   6   2        0.25       -3.50      4.79 o 
  -3   6   2        7.28        7.93      4.74 o 
  -2   6   2        5.70        3.53      4.51 o 
  -1   6   2        0.75        6.06      6.71 o 
   0   6   2        6.08       23.39      3.93 o 
   1   6   2       40.07       53.58      4.17 o 
   2   6   2        7.44        8.65      4.41 o 
   3   6   2      147.99      156.39      7.39 o 
 -14   1   3        0.09        6.57      2.88 o 
 -13   1   3        6.50       12.10      4.10 o 
 -12   1   3       59.08       55.61      5.91 o 
 -11   1   3        8.64        3.57      5.37 o 
 -10   1   3        2.14        3.44      5.02 o 
  -9   1   3      208.39      193.72      7.03 o 
  -8   1   3       73.53       80.41      5.30 o 
  -7   1   3       28.27       34.64      3.93 o 
  -6   1   3     2379.70     2509.01     15.65 o 
  -5   1   3      321.86      350.10      6.39 o 
  -4   1   3     2819.34     2910.59     12.12 o 
  -3   1   3       10.62       11.88      1.25 o 
  -2   1   3     1416.25     1317.76      6.78 o 
  -1   1   3       73.48       66.27      0.89 o 
   0   1   3      745.61      720.48      4.30 o 
   1   1   3     9066.45     8781.68     14.06 o 
   2   1   3      621.75      597.68      3.09 o 
   3   1   3      265.66      264.47      1.56 o 
   4   1   3       20.78       14.68      0.72 o 
   5   1   3     1121.10     1146.63      5.94 o 
   6   1   3       99.56       95.93      1.86 o 
   7   1   3        1.18        5.10      1.11 o 
   8   1   3      212.68      214.97      6.51 o 
   9   1   3        0.01        0.74      2.79 o 
  10   1   3      171.04      165.11      5.90 o 
  11   1   3        0.56        4.19      3.62 o 
  12   1   3      100.34       88.96      4.44 o 
  13   1   3        1.72        0.83      5.19 o 
  14   1   3        0.48       11.21      6.58 o 
 -13   2   3        5.05       -3.13      6.89 o 
 -12   2   3       59.52       52.52      4.61 o 
 -11   2   3      223.44      237.58      6.24 o 
 -10   2   3      143.40      133.31      7.17 o 
  -9   2   3       26.49       49.58      3.55 o 
  -8   2   3       21.81       28.78      2.41 o 
  -7   2   3       81.64       77.85      2.49 o 
  -6   2   3        0.99        1.47      1.28 o 
  -5   2   3      146.47      136.41      2.11 o 
  -4   2   3        3.26        8.87      1.01 o 
  -3   2   3      392.74      386.33      2.19 o 
  -2   2   3       11.16        6.75      1.02 o 
  -1   2   3        9.32        7.88      0.73 o 
   0   2   3       14.30        8.67      1.20 o 
   1   2   3     3406.70     3481.25     24.45 o 
   2   2   3       84.19      111.21      1.95 o 
   3   2   3       12.61        5.50      1.07 o 
   4   2   3      211.28      211.79      2.68 o 
   5   2   3      864.83      941.11      5.34 o 
   6   2   3      227.78      219.93      7.60 o 
   7   2   3       67.15       78.50      3.06 o 
   8   2   3       80.08       69.17      3.12 o 
   9   2   3       82.10       99.23      6.38 o 
  10   2   3       29.58       38.41      5.44 o 
  11   2   3        6.66        4.46      4.57 o 
  12   2   3        2.56       -0.99      5.26 o 
  13   2   3        0.13        0.61      5.88 o 
 -12   3   3        0.08       -3.53      3.53 o 
 -11   3   3       51.21       42.37      4.20 o 
 -10   3   3       89.48       79.91      4.28 o 
  -9   3   3        5.40        7.25      2.72 o 
  -8   3   3       13.70        8.57      3.64 o 
  -7   3   3       69.94       65.46      2.76 o 
  -6   3   3      108.86       97.07      2.33 o 
  -5   3   3      177.07      183.53      2.80 o 
  -4   3   3       25.46       24.32      1.59 o 
  -3   3   3       71.60       64.24      2.28 o 
  -2   3   3      615.23      621.08      5.44 o 
  -1   3   3      869.88      866.38      4.57 o 
   0   3   3      169.88      189.36      2.63 o 
   1   3   3      295.81      271.19      2.77 o 
   2   3   3       82.74       68.91      2.06 o 
   3   3   3      239.56      239.73      3.05 o 
   4   3   3       56.92       53.25      2.66 o 
   5   3   3      268.17      268.62      4.69 o 
   6   3   3       11.71       15.68      2.77 o 
   7   3   3     1076.74     1017.93      8.95 o 
   8   3   3       80.07       75.90      5.29 o 
   9   3   3      404.83      370.39      6.28 o 
  10   3   3        5.11        3.34      5.26 o 
  11   3   3        5.06        5.50      5.45 o 
  12   3   3        4.54        0.43      4.80 o 
 -11   4   3        8.36        7.56      3.27 o 
 -10   4   3        0.00        5.48      6.86 o 
  -9   4   3        3.07        5.73      4.34 o 
  -8   4   3      252.65      257.14      8.22 o 
  -7   4   3       14.94       11.06      4.75 o 
  -6   4   3      828.23      828.22     12.50 o 
  -5   4   3        2.78        4.21      4.74 o 
  -4   4   3      330.44      330.19      5.40 o 
  -3   4   3      572.52      565.90      6.83 o 
  -2   4   3        0.07       -0.63      4.19 o 
  -1   4   3      512.97      510.46     10.94 o 
   0   4   3      204.64      203.51      4.77 o 
   1   4   3        1.77       -2.09      3.29 o 
   2   4   3      129.63      114.45      6.65 o 
   3   4   3       89.56       76.40      3.30 o 
   4   4   3       94.05       80.64      5.45 o 
   5   4   3      152.49      133.63      6.33 o 
   6   4   3        0.16       -1.86      3.29 o 
   7   4   3       28.74       31.22      3.21 o 
   8   4   3      103.91      104.78      4.25 o 
   9   4   3      141.13      126.79      8.17 o 
  10   4   3       25.30       20.07      5.21 o 
  -8   5   3       44.09       51.79      5.49 o 
  -7   5   3       45.51       44.08      5.58 o 
  -6   5   3       32.73       32.40      5.15 o 
  -5   5   3        2.62       -5.43      5.43 o 
  -4   5   3        4.77        2.01      4.78 o 
  -3   5   3      230.79      210.41      5.13 o 
  -2   5   3      338.07      309.77     10.09 o 
  -1   5   3      655.25      615.42     13.49 o 
   0   5   3        0.64       -0.63      3.19 o 
   1   5   3      464.96      471.25     13.00 o 
   2   5   3      324.04      314.01      5.83 o 
   3   5   3       58.73       73.14      6.10 o 
   4   5   3      491.68      481.08     10.89 o 
   5   5   3        0.52       11.19      5.20 o 
   6   5   3      195.96      193.85      8.00 o 
   7   5   3       87.44       94.60      6.17 o 
   8   5   3       16.63       15.68      6.07 o 
  -3   6   3        9.94        3.90      4.25 o 
  -2   6   3       27.93       33.66      9.33 o 
  -1   6   3        6.58       25.07     19.48 o 
   0   6   3       93.85      112.19     22.51 o 
   1   6   3      127.11      137.60     18.83 o 
   2   6   3        0.03       14.14      4.49 o 
   3   6   3      278.90      334.39      9.81 o 
 -14   0   4       33.43       47.70      5.75 o 
 -13   0   4       55.52       65.12      6.53 o 
 -12   0   4       76.83       78.17      4.41 o 
 -11   0   4        6.54        7.38      4.89 o 
 -10   0   4       15.05       17.05      4.67 o 
  -9   0   4      360.12      351.27      8.02 o 
  -8   0   4      361.95      347.95      7.45 o 
  -7   0   4       20.54       32.58      3.62 o 
  -6   0   4      759.55      795.85      8.88 o 
  -5   0   4      267.90      331.23      3.90 o 
  -4   0   4      722.65      745.36      7.03 o 
  -3   0   4     7302.42     7242.79     18.92 o 
  -2   0   4        1.40        4.27      1.43 o 
  -1   0   4     2336.84     2636.50      8.86 o 
   0   0   4      233.53      231.04      7.92 o 
   1   0   4     5469.14     5533.64     64.81 o 
   2   0   4       20.90       16.25      0.90 o 
   3   0   4       70.79       61.54      1.94 o 
   4   0   4       27.67       46.70      1.29 o 
   5   0   4     7967.88     8125.04     21.68 o 
   6   0   4      643.63      590.26     20.22 o 
   7   0   4      218.37      289.22      3.86 o 
   8   0   4      586.92      579.65      9.01 o 
   9   0   4     2941.85     2926.00     20.18 o 
  10   0   4       53.17       48.26      5.39 o 
  11   0   4     1052.83     1054.90     14.43 o 
  12   0   4       13.45       18.13      5.29 o 
  13   0   4       25.31       25.30      5.24 o 
  14   0   4       17.15       32.39      6.94 o 
 -14   1   4        5.99        7.77      2.91 o 
 -13   1   4       21.17       27.89      3.29 o 
 -12   1   4       21.44       24.25      3.12 o 
 -11   1   4       10.05        4.95      5.28 o 
 -10   1   4      396.03      404.09     10.08 o 
  -9   1   4      810.49      798.29     11.78 o 
  -8   1   4      850.22      835.61     11.12 o 
  -7   1   4      187.69      156.38      5.26 o 
  -6   1   4      175.95      182.70      8.11 o 
  -5   1   4       76.77      111.01      2.23 o 
  -4   1   4      207.95      181.89      2.63 o 
  -3   1   4        4.32        6.64      0.92 o 
  -2   1   4     6994.65     6913.64     14.36 o 
  -1   1   4    14176.54    13728.54     57.46 o 
   0   1   4      123.24      123.50      1.94 o 
   1   1   4    13499.72    13389.51     64.54 o 
   2   1   4      652.80      612.29      6.55 o 
   3   1   4      295.55      293.79      2.01 o 
   4   1   4     2068.91     2042.83      6.94 o 
   5   1   4      232.03      228.03      1.47 o 
   6   1   4      744.26      777.63      4.00 o 
   7   1   4      272.98      281.76      3.97 o 
   8   1   4      232.60      230.09      4.58 o 
   9   1   4        9.93        6.43      2.73 o 
  10   1   4       67.55       78.25      5.41 o 
  11   1   4       92.85       96.57      4.34 o 
  12   1   4        8.87       18.43      6.41 o 
  13   1   4       36.99       35.00      3.89 o 
 -13   2   4        1.39        0.61      5.64 o 
 -12   2   4      252.71      269.17     14.29 o 
 -11   2   4      242.88      250.84      6.13 o 
 -10   2   4      279.44      297.50      6.34 o 
  -9   2   4      670.58      676.33      8.06 o 
  -8   2   4      188.41      183.75      3.43 o 
  -7   2   4        7.07        4.61      1.45 o 
  -6   2   4      105.69       96.90      2.83 o 
  -5   2   4     1201.73     1225.28      4.81 o 
  -4   2   4     1169.12     1215.24      4.53 o 
  -3   2   4      746.68      664.97      2.73 o 
  -2   2   4      203.67      250.91      2.55 o 
  -1   2   4     1043.28     1109.37      6.55 o 
   0   2   4      483.23      418.96      4.48 o 
   1   2   4     4470.11     4666.09      8.35 o 
   2   2   4        0.55       -0.03      1.17 o 
   3   2   4      729.98      724.87      3.93 o 
   4   2   4        0.03        1.82      0.64 o 
   5   2   4       69.73       70.20      1.95 o 
   6   2   4      747.41      728.39      6.64 o 
   7   2   4        7.89        4.98      2.18 o 
   8   2   4       27.63       28.96      2.80 o 
   9   2   4      307.19      292.76      8.37 o 
  10   2   4      184.23      162.99      7.05 o 
  11   2   4       18.08       16.18      4.76 o 
  12   2   4       33.54       33.03      5.63 o 
  13   2   4        4.43        6.91      5.76 o 
 -12   3   4       15.02        7.72      4.21 o 
 -11   3   4       50.25       60.84      4.66 o 
 -10   3   4      141.89      161.53      9.10 o 
  -9   3   4       31.97       29.37      2.72 o 
  -8   3   4        2.88        1.33      2.30 o 
  -7   3   4       81.75       83.55      2.93 o 
  -6   3   4      108.27      102.24      2.38 o 
  -5   3   4       83.56       69.51      2.27 o 
  -4   3   4      154.32      149.10      2.39 o 
  -3   3   4      243.17      236.07      2.62 o 
  -2   3   4      215.60      205.22      2.39 o 
  -1   3   4      984.25      999.47      7.62 o 
   0   3   4       29.06       33.25      1.76 o 
   1   3   4      347.92      332.01      3.41 o 
   2   3   4       40.67       38.84      1.64 o 
   3   3   4       10.12        4.33      1.57 o 
   4   3   4      198.43      195.26      3.96 o 
   5   3   4      405.96      428.76      8.86 o 
   6   3   4        0.13       -0.50      2.60 o 
   7   3   4      788.31      810.04     25.05 o 
   8   3   4       23.29       31.57      3.35 o 
   9   3   4        7.40       22.10      5.36 o 
  10   3   4       27.25       29.20      5.85 o 
  11   3   4       10.65        8.31      5.58 o 
  12   3   4        2.74       -0.05      5.28 o 
 -11   4   4        0.96        2.30      6.32 o 
 -10   4   4        8.89       13.31      4.15 o 
  -9   4   4       14.53       21.02      4.51 o 
  -8   4   4      100.28      103.82      6.29 o 
  -7   4   4       46.78       36.85      5.59 o 
  -6   4   4      151.30      143.35      7.08 o 
  -5   4   4      528.99      523.19     10.09 o 
  -4   4   4       69.99       71.19      6.24 o 
  -3   4   4      456.80      465.89      6.39 o 
  -2   4   4      169.99      172.00      4.42 o 
  -1   4   4       25.69       19.63      3.40 o 
   0   4   4      565.91      573.70      9.33 o 
   1   4   4        7.78        8.28      2.69 o 
   2   4   4       28.99       25.45      4.24 o 
   3   4   4        1.03       -1.64      2.55 o 
   4   4   4        6.12        3.01      3.85 o 
   5   4   4       23.81       21.25      5.09 o 
   6   4   4       24.24       21.82      3.11 o 
   7   4   4       32.55       32.21      7.11 o 
   8   4   4       45.32       55.50      3.78 o 
   9   4   4       33.43       35.10      7.74 o 
  10   4   4        4.09        9.21      5.07 o 
  -8   5   4        9.39       31.27      5.29 o 
  -7   5   4       51.69       64.15      5.72 o 
  -6   5   4        1.50       -4.53      5.09 o 
  -5   5   4       35.28       32.71      5.50 o 
  -4   5   4       20.20        1.15      5.27 o 
  -3   5   4        0.48       -3.26      3.26 o 
  -2   5   4      315.37      328.78      7.16 o 
  -1   5   4        3.02        4.08      3.51 o 
   0   5   4       22.32       16.91      4.10 o 
   1   5   4        0.67       -3.15      3.15 o 
   2   5   4       32.08       31.69      3.36 o 
   3   5   4       75.95       67.65      5.73 o 
   4   5   4       15.91       22.11      5.05 o 
   5   5   4      202.98      216.37      8.28 o 
   6   5   4        6.71       16.32      4.95 o 
   7   5   4       71.21       81.15      6.38 o 
   8   5   4       41.32       30.20      5.67 o 
  -2   6   4        1.16       -2.49      3.03 o 
  -1   6   4        3.27        1.53      2.81 o 
   0   6   4        7.72        4.78      9.47 o 
   1   6   4        6.47        2.32      7.73 o 
   2   6   4        5.53       17.80      5.27 o 
   3   6   4       30.98       65.06      6.95 o 
 -14   1   5       15.12        8.93      3.48 o 
 -13   1   5        3.53        1.58      2.75 o 
 -12   1   5       14.92       11.43      3.68 o 
 -11   1   5       80.38       85.60      3.53 o 
 -10   1   5       35.63       54.77      3.28 o 
  -9   1   5        8.70       34.71      2.87 o 
  -8   1   5      424.71      418.26     10.70 o 
  -7   1   5      128.67      117.78      2.69 o 
  -6   1   5      146.23      161.90      2.75 o 
  -5   1   5       11.25       10.13      1.41 o 
  -4   1   5     1660.28     1802.00      8.90 o 
  -3   1   5       95.88       93.66      1.94 o 
  -2   1   5     3315.34     3260.62     16.32 o 
  -1   1   5    25623.01    24714.09    122.24 o 
   0   1   5     6044.70     6222.02     22.76 o 
   1   1   5    15785.92    15561.69     70.44 o 
   2   1   5     3560.59     3704.22     11.13 o 
   3   1   5     1025.05     1072.66      8.25 o 
   4   1   5      907.62      973.34      4.81 o 
   5   1   5      268.46      318.29      1.88 o 
   6   1   5        8.47       19.15      1.42 o 
   7   1   5       44.65       40.90      1.45 o 
   8   1   5       36.25       45.70      5.51 o 
   9   1   5       11.54        8.10      2.86 o 
  10   1   5        5.08        9.20      4.30 o 
  11   1   5       38.42       38.00      3.62 o 
  12   1   5       38.16       36.82      4.05 o 
  13   1   5       13.17        8.26      5.51 o 
 -13   2   5        1.84        0.43     10.35 o 
 -12   2   5      116.18      130.12     15.51 o 
 -11   2   5      337.83      353.16      7.08 o 
 -10   2   5      196.30      177.94      5.29 o 
  -9   2   5       95.11      112.15      4.47 o 
  -8   2   5        9.87       10.61      2.96 o 
  -7   2   5       71.36       74.48      3.98 o 
  -6   2   5      309.91      288.05      2.72 o 
  -5   2   5       34.50       39.30      1.54 o 
  -4   2   5       35.56       29.79      1.62 o 
  -3   2   5       21.52       19.76      0.95 o 
  -2   2   5      914.56      934.37      4.02 o 
  -1   2   5      355.75      357.32      2.09 o 
   0   2   5       13.58       11.88      1.04 o 
   1   2   5      579.60      589.64      4.67 o 
   2   2   5     1694.18     1899.25      9.33 o 
   3   2   5      289.05      289.14      3.48 o 
   4   2   5      519.98      574.37      3.90 o 
   5   2   5        8.34       10.08      1.52 o 
   6   2   5     1138.10     1117.85      8.21 o 
   7   2   5       27.13       26.60      2.68 o 
   8   2   5      129.46      121.51      6.02 o 
   9   2   5        2.57        5.36      4.92 o 
  10   2   5       19.78       20.12      4.96 o 
  11   2   5        5.01        5.00      4.56 o 
  12   2   5        0.26       -0.54      4.46 o 
  13   2   5       17.25       17.89      5.32 o 
 -12   3   5        5.11       10.74      6.15 o 
 -11   3   5       34.44       38.25      4.25 o 
 -10   3   5       60.96       76.99      4.43 o 
  -9   3   5      109.53      107.13      3.25 o 
  -8   3   5        3.12        4.98      2.32 o 
  -7   3   5      438.24      438.33      6.77 o 
  -6   3   5       90.03       95.39      2.37 o 
  -5   3   5      449.33      451.32      3.86 o 
  -4   3   5      124.18      120.45      2.28 o 
  -3   3   5      119.15      128.95      2.15 o 
  -2   3   5       78.40       74.57      1.87 o 
  -1   3   5       13.87       10.15      1.05 o 
   0   3   5      140.24      133.87      1.95 o 
   1   3   5       15.47       16.73      1.17 o 
   2   3   5       66.62       44.91      1.50 o 
   3   3   5      198.30      202.42      2.87 o 
   4   3   5        7.69        4.61      2.63 o 
   5   3   5       70.34       74.82      4.53 o 
   6   3   5       33.05       32.54      3.03 o 
   7   3   5      254.25      258.19      5.29 o 
   8   3   5      397.54      399.57      6.42 o 
   9   3   5      193.63      182.69      7.91 o 
  10   3   5       19.00       32.96      6.25 o 
  11   3   5        1.35       -0.57      5.55 o 
  12   3   5        0.47        3.60      5.93 o 
 -10   4   5        0.24       -0.10      2.91 o 
  -9   4   5        4.71        8.42      4.56 o 
  -8   4   5        0.38        4.76      4.39 o 
  -7   4   5       65.19       65.45      5.46 o 
  -6   4   5        1.54        2.97      2.74 o 
  -5   4   5        5.60        9.84      3.07 o 
  -4   4   5       29.14       30.17      3.05 o 
  -3   4   5      643.90      628.57      7.86 o 
  -2   4   5       67.93       57.61      3.43 o 
  -1   4   5     1078.23     1113.54      9.42 o 
   0   4   5      176.32      167.40      3.77 o 
   1   4   5       10.22        6.84      2.61 o 
   2   4   5       46.90       39.14      3.08 o 
   3   4   5      259.09      259.97      7.72 o 
   4   4   5        2.42        0.99      4.62 o 
   5   4   5      440.46      408.88      6.21 o 
   6   4   5       49.51       47.04      3.48 o 
   7   4   5        0.06        0.97      2.89 o 
   8   4   5      225.10      218.66      5.46 o 
   9   4   5       79.55       84.14      4.10 o 
  10   4   5        0.07        5.33      4.86 o 
  -8   5   5       27.65       45.93      5.64 o 
  -7   5   5      103.71      115.07      6.61 o 
  -6   5   5       19.00       24.59      5.62 o 
  -5   5   5      157.26      156.90      7.01 o 
  -4   5   5        3.70        3.69      4.31 o 
  -3   5   5       15.30       14.54      3.07 o 
  -2   5   5      102.81       94.56      4.40 o 
  -1   5   5      379.72      370.08      6.50 o 
   0   5   5        0.86        1.04      2.84 o 
   1   5   5      289.87      270.26      7.56 o 
   2   5   5      156.70      152.16      4.61 o 
   3   5   5      208.44      191.62      7.54 o 
   4   5   5      183.98      166.01      7.45 o 
   5   5   5       60.78       61.57      5.84 o 
   6   5   5       55.35       49.38      5.33 o 
   7   5   5       24.43       41.79      6.19 o 
   8   5   5       41.43       45.67      5.39 o 
  -3   6   5       54.44       59.96      5.60 o 
  -2   6   5       17.82       14.31      3.99 o 
  -1   6   5        7.67        1.13      6.17 o 
   0   6   5       70.80       74.29      4.20 o 
   1   6   5       49.61       44.74      6.18 o 
   2   6   5        2.22        6.26      5.28 o 
   3   6   5      204.06      237.72      9.46 o 
 -14   0   6        0.74       -4.97      4.97 o 
 -13   0   6        7.68       -2.00      4.58 o 
 -12   0   6       36.00       39.29      5.32 o 
 -11   0   6       17.32       13.92      4.66 o 
 -10   0   6      174.92      171.65      6.88 o 
  -9   0   6     1073.54     1155.89     13.60 o 
  -8   0   6        6.57        5.17      3.28 o 
  -7   0   6      338.16      353.16      6.78 o 
  -6   0   6       80.24       92.15      3.90 o 
  -5   0   6      282.80      348.95      5.86 o 
  -4   0   6     2833.76     2933.50     14.35 o 
  -3   0   6     2993.55     3023.83     13.25 o 
  -2   0   6      395.15      390.60      4.53 o 
  -1   0   6    11466.54    11200.14     21.41 o 
   0   0   6     6232.16     6166.75     63.82 o 
   1   0   6     2245.10     2390.79     32.54 o 
   2   0   6     3124.36     3058.40      8.35 o 
   3   0   6      135.34      123.03      2.33 o 
   4   0   6       55.69       67.92      1.97 o 
   5   0   6      373.73      420.10      4.19 o 
   6   0   6     1713.93     1805.71     13.49 o 
   7   0   6       35.28       54.49      3.77 o 
   8   0   6      973.69      966.22     11.57 o 
   9   0   6       94.09      116.71      5.63 o 
  10   0   6       26.73       32.00      4.40 o 
  11   0   6       35.54       47.18      5.51 o 
  12   0   6       64.92       67.10      6.24 o 
  13   0   6        5.67        5.02      5.46 o 
 -14   1   6        4.17       -3.69      3.69 o 
 -13   1   6       33.22       26.59      3.83 o 
 -12   1   6        2.39       -3.22      3.22 o 
 -11   1   6       46.14       57.05      5.61 o 
 -10   1   6      252.22      237.04      4.36 o 
  -9   1   6      646.44      592.29      7.74 o 
  -8   1   6      183.16      190.57      3.56 o 
  -7   1   6      570.36      594.07      5.04 o 
  -6   1   6        0.16        0.37      1.58 o 
  -5   1   6      423.10      437.38      4.55 o 
  -4   1   6      788.29      762.66      5.26 o 
  -3   1   6     2859.27     3036.19     23.91 o 
  -2   1   6     1335.96     1284.57      3.98 o 
  -1   1   6     1430.68     1489.86     12.62 o 
   0   1   6     3309.44     3487.30      6.33 o 
   1   1   6      591.25      485.52      4.79 o 
   2   1   6      693.95      656.82      4.72 o 
   3   1   6     1983.15     2166.66     18.62 o 
   4   1   6     1277.11     1269.77      7.14 o 
   5   1   6       28.54       53.45      1.00 o 
   6   1   6      968.39     1068.97      7.04 o 
   7   1   6      320.01      307.64      4.42 o 
   8   1   6      794.19      765.42     10.20 o 
   9   1   6        4.58        4.25      2.92 o 
  10   1   6      256.12      252.65      5.45 o 
  11   1   6       28.23       29.98      3.65 o 
  12   1   6        7.50       14.66      3.74 o 
  13   1   6       18.78       25.39      6.34 o 
 -13   2   6       23.08       12.65      5.83 o 
 -12   2   6       61.94       91.32      4.83 o 
 -11   2   6       67.91       77.40      4.59 o 
 -10   2   6       10.75       11.18      3.51 o 
  -9   2   6      136.89      133.79      4.50 o 
  -8   2   6      158.54      140.63      4.16 o 
  -7   2   6       82.92       85.44      2.40 o 
  -6   2   6        0.08        2.90      1.24 o 
  -5   2   6       30.84       39.21      1.53 o 
  -4   2   6       17.89       32.91      1.12 o 
  -3   2   6     1879.32     1867.29      6.83 o 
  -2   2   6     2545.17     2543.38      5.22 o 
  -1   2   6      580.79      629.04      7.23 o 
   0   2   6     2610.82     2504.31     11.84 o 
   1   2   6     1882.24     2016.10     10.84 o 
   2   2   6      690.83      743.61      6.59 o 
   3   2   6      200.19      214.65      1.93 o 
   4   2   6       94.74      101.30      2.18 o 
   5   2   6      397.69      383.96      4.54 o 
   6   2   6      684.85      673.71      9.61 o 
   7   2   6       24.11       23.71      3.50 o 
   8   2   6      127.54      124.07      6.23 o 
   9   2   6       77.21       67.86      6.09 o 
  10   2   6       71.58       58.91      5.66 o 
  11   2   6       49.85       59.77      6.24 o 
  12   2   6       12.86       12.86      5.64 o 
  13   2   6        0.24       -6.39      6.39 o 
 -12   3   6        5.26        8.18      4.94 o 
 -11   3   6      247.74      253.18      6.50 o 
 -10   3   6      357.75      370.68     15.82 o 
  -9   3   6        0.91        1.14      2.93 o 
  -8   3   6       42.67       46.46      2.87 o 
  -7   3   6      238.05      234.95      3.89 o 
  -6   3   6      317.68      304.27      5.15 o 
  -5   3   6       47.81       47.63      1.98 o 
  -4   3   6     1132.45     1088.37      5.47 o 
  -3   3   6        8.49        5.22      1.38 o 
  -2   3   6     1027.95     1003.32      4.93 o 
  -1   3   6     1837.83     1799.21     17.04 o 
   0   3   6       11.16       14.39      1.20 o 
   1   3   6      598.31      569.21      3.72 o 
   2   3   6      282.32      285.70      3.32 o 
   3   3   6       20.87       28.66      1.79 o 
   4   3   6      138.86      158.32      3.10 o 
   5   3   6      396.50      422.07     10.56 o 
   6   3   6       94.92       82.45      4.84 o 
   7   3   6      290.95      302.24     10.67 o 
   8   3   6      265.83      282.48      5.70 o 
   9   3   6      259.71      251.59      8.68 o 
  10   3   6      183.68      217.02      8.55 o 
  11   3   6       82.32       73.72      6.58 o 
  12   3   6       27.07       35.84      6.26 o 
 -10   4   6       11.60        6.74      4.05 o 
  -9   4   6        3.35        5.51      2.98 o 
  -8   4   6      142.54      151.71      6.82 o 
  -7   4   6        7.25       14.78      4.93 o 
  -6   4   6      224.77      219.14     10.84 o 
  -5   4   6       75.41       75.31      3.65 o 
  -4   4   6      189.65      193.03      4.74 o 
  -3   4   6      556.95      569.73      9.47 o 
  -2   4   6       58.61       57.84      3.63 o 
  -1   4   6      122.77      123.87      4.17 o 
   0   4   6      752.46      749.45      8.22 o 
   1   4   6        0.43        0.14      2.51 o 
   2   4   6       34.01       34.10      3.03 o 
   3   4   6       16.46       11.27      4.18 o 
   4   4   6      243.59      254.12      7.96 o 
   5   4   6        4.68        9.71      3.02 o 
   6   4   6      397.42      419.89      6.69 o 
   7   4   6       10.37        9.67      3.08 o 
   8   4   6       58.76       64.08      3.97 o 
   9   4   6        9.35       16.31      3.51 o 
  10   4   6        1.37       -1.12      4.89 o 
  -8   5   6        9.43       14.09      4.96 o 
  -7   5   6        1.16       11.07      4.98 o 
  -6   5   6        2.77       13.72      5.42 o 
  -5   5   6       32.72       38.72      5.91 o 
  -4   5   6        9.16        9.56      4.76 o 
  -3   5   6        9.55        8.39      3.27 o 
  -2   5   6        3.61        3.35      3.26 o 
  -1   5   6       21.94       28.49      3.56 o 
   0   5   6        0.38        0.63      2.90 o 
   1   5   6        0.09        0.08      2.71 o 
   2   5   6       26.70       24.23      5.61 o 
   3   5   6        6.88        2.55      4.62 o 
   4   5   6       52.23       45.39      5.41 o 
   5   5   6       22.16       20.23      4.59 o 
   6   5   6        8.89        6.36      4.71 o 
   7   5   6       72.77       92.02      6.85 o 
   8   5   6       15.63       31.13      5.94 o 
  -3   6   6        0.15        5.82      5.19 o 
  -2   6   6        1.37        7.54      4.15 o 
  -1   6   6       20.14       12.08      6.25 o 
   0   6   6        0.06        2.05      3.76 o 
   1   6   6        1.62       -5.56      5.56 o 
   2   6   6        2.52       -4.68      5.15 o 
 -14   1   7       23.53       16.98      3.71 o 
 -13   1   7       36.29       28.67      4.08 o 
 -12   1   7        1.60       -1.51      4.68 o 
 -11   1   7      202.59      189.37      6.91 o 
 -10   1   7        5.33        4.85      2.92 o 
  -9   1   7      155.79      153.80      4.25 o 
  -8   1   7      374.25      376.11      5.49 o 
  -7   1   7      256.39      265.82      6.99 o 
  -6   1   7      582.72      591.63      5.77 o 
  -5   1   7        0.24        2.78      1.70 o 
  -4   1   7     2761.97     2956.09     15.18 o 
  -3   1   7      681.92      708.27      4.92 o 
  -2   1   7      757.74      791.98      3.44 o 
  -1   1   7     2585.66     2615.14      6.41 o 
   0   1   7      314.51      329.16      2.02 o 
   1   1   7     3522.72     3503.78      7.84 o 
   2   1   7      129.92      121.69      2.52 o 
   3   1   7        1.60        5.98      0.82 o 
   4   1   7       22.29       19.21      1.33 o 
   5   1   7        0.86        2.36      0.72 o 
   6   1   7      278.20      292.77      2.67 o 
   7   1   7      174.33      200.40      5.83 o 
   8   1   7      119.17      121.14      5.94 o 
   9   1   7      390.66      376.20     17.20 o 
  10   1   7        9.48       18.25      3.68 o 
  11   1   7       28.47       26.28      3.67 o 
  12   1   7        0.46        3.01      5.05 o 
  13   1   7        0.44        3.96      5.09 o 
 -13   2   7        8.47       19.24      6.12 o 
 -12   2   7       78.76       93.90      7.69 o 
 -11   2   7       43.23       38.92      5.77 o 
 -10   2   7        2.59        2.76      3.64 o 
  -9   2   7        2.14        2.27      3.02 o 
  -8   2   7       50.93       47.83      3.31 o 
  -7   2   7      113.10      117.26      2.68 o 
  -6   2   7      173.11      194.84      3.47 o 
  -5   2   7        3.10        9.48      3.98 o 
  -4   2   7      235.88      212.07      2.98 o 
  -3   2   7       78.27       82.94      2.74 o 
  -2   2   7      787.38      841.71     10.73 o 
  -1   2   7      231.64      287.49      3.51 o 
   0   2   7     1439.45     1518.22     11.57 o 
   1   2   7     1329.78     1399.81      4.42 o 
   2   2   7     1056.73     1142.36      3.97 o 
   3   2   7       69.83       78.12      1.21 o 
   4   2   7      116.68      109.57      2.02 o 
   5   2   7        2.12        2.01      1.18 o 
   6   2   7      307.89      306.80      7.41 o 
   7   2   7      113.71      109.08      4.12 o 
   8   2   7      299.06      294.11      8.43 o 
   9   2   7       90.29       84.63      6.27 o 
  10   2   7       28.56       18.95      4.90 o 
  11   2   7       30.03       33.62      6.11 o 
  12   2   7        0.02        3.12      5.74 o 
 -12   3   7       80.91       81.00      6.74 o 
 -11   3   7       39.32       37.93      6.12 o 
 -10   3   7      133.20      156.76      5.37 o 
  -9   3   7       16.02       17.64      3.32 o 
  -8   3   7      128.94      135.88      4.34 o 
  -7   3   7      151.89      147.82      3.77 o 
  -6   3   7      416.71      409.63      9.93 o 
  -5   3   7      413.29      391.77      4.40 o 
  -4   3   7      160.30      166.10      2.89 o 
  -3   3   7        0.00        1.34      1.40 o 
  -2   3   7       57.74       61.81      2.10 o 
  -1   3   7      315.97      315.72      3.04 o 
   0   3   7       48.94       50.20      2.11 o 
   1   3   7       26.14       30.70      3.03 o 
   2   3   7       28.53       34.97      3.73 o 
   3   3   7      232.56      257.71      3.21 o 
   4   3   7       47.96       45.59      2.72 o 
   5   3   7      260.27      247.04      3.85 o 
   6   3   7      117.68       93.73      7.01 o 
   7   3   7      144.99      124.35      4.41 o 
   8   3   7      147.90      139.12      4.55 o 
   9   3   7       40.78       43.04      5.91 o 
  10   3   7      117.97      106.70      6.79 o 
  11   3   7        2.09        5.34      5.58 o 
 -10   4   7        4.56       -0.91      4.14 o 
  -9   4   7       67.27       67.32      5.69 o 
  -8   4   7       12.04       18.00      4.95 o 
  -7   4   7       19.40       15.47      2.77 o 
  -6   4   7        6.63       11.43      4.36 o 
  -5   4   7      154.46      156.97      4.56 o 
  -4   4   7       13.36       17.27      5.24 o 
  -3   4   7      312.81      337.08      5.88 o 
  -2   4   7      842.47      822.42     23.97 o 
  -1   4   7      308.34      316.78     10.33 o 
   0   4   7      644.94      653.10      7.29 o 
   1   4   7       62.97       61.53      3.71 o 
   2   4   7      207.21      202.29      6.46 o 
   3   4   7      414.05      417.16      7.35 o 
   4   4   7       35.27       33.80      3.13 o 
   5   4   7      642.33      648.76     15.60 o 
   6   4   7       37.43       46.74      5.88 o 
   7   4   7       48.40       41.29      3.44 o 
   8   4   7       88.99       85.59      4.23 o 
   9   4   7        3.78       11.54      8.11 o 
  10   4   7       22.12       18.35      6.02 o 
  -8   5   7        0.08       -0.77      4.44 o 
  -7   5   7       34.89       45.62      5.77 o 
  -6   5   7       62.49       76.42      5.95 o 
  -5   5   7      214.67      229.93      8.07 o 
  -4   5   7      150.18      173.19      7.27 o 
  -3   5   7      131.69      124.13     13.35 o 
  -2   5   7      258.25      289.20      7.80 o 
  -1   5   7       21.59       25.24      3.64 o 
   0   5   7       28.34       29.56      5.15 o 
   1   5   7       15.77       28.44      7.65 o 
   2   5   7       47.37       61.08      6.35 o 
   3   5   7       27.40       17.81      5.31 o 
   4   5   7       99.53      101.24      6.75 o 
   6   5   7        5.30       -4.89      4.89 o 
   7   5   7       73.87       79.55      6.22 o 
  -2   6   7       13.55       27.08     16.90 o 
  -1   6   7        0.27       13.39      3.95 o 
   0   6   7       70.22       79.75     14.79 o 
   1   6   7       43.76       29.00      4.87 o 
   2   6   7       10.04       -4.38      4.38 o 
 -14   0   8       15.73       16.23      5.65 o 
 -13   0   8       50.42       43.04      5.40 o 
 -12   0   8        6.26        6.10      5.32 o 
 -11   0   8      277.24      267.55      8.38 o 
 -10   0   8      688.49      673.72     11.61 o 
  -9   0   8      629.73      638.86     10.77 o 
  -8   0   8     1163.56     1112.45     12.86 o 
  -7   0   8        0.19        2.59      3.12 o 
  -6   0   8        6.11       12.78      2.96 o 
  -5   0   8     2613.09     2727.45     15.84 o 
  -4   0   8     1091.71     1110.71      9.48 o 
  -3   0   8     2413.24     2377.02     12.73 o 
  -2   0   8        2.03        1.97      2.04 o 
  -1   0   8      686.25      686.88      6.40 o 
   0   0   8        9.71       15.60      1.35 o 
   1   0   8     5338.65     5142.40     21.50 o 
   2   0   8     1316.57     1350.64     16.20 o 
   3   0   8     2158.65     2085.64     11.35 o 
   4   0   8     2257.39     2448.06     18.26 o 
   5   0   8     1110.73     1204.06     15.16 o 
   6   0   8      144.67      144.55      4.63 o 
   7   0   8        7.51        2.72      3.44 o 
   8   0   8        0.18        1.31      3.72 o 
   9   0   8        2.19       -1.72      3.71 o 
  10   0   8       83.75       63.46      5.18 o 
  11   0   8      118.16       94.13      6.31 o 
  12   0   8      103.63       98.14      6.43 o 
  13   0   8        3.85        0.88      4.88 o 
 -13   1   8       58.99       66.98      4.65 o 
 -12   1   8        7.02        4.91      3.49 o 
 -11   1   8      200.67      196.46      8.50 o 
 -10   1   8      118.13      111.32      4.39 o 
  -9   1   8       25.91       26.40      2.83 o 
  -8   1   8       19.87       23.39      2.72 o 
  -7   1   8       86.68       81.94      3.17 o 
  -6   1   8        1.16        1.58      1.89 o 
  -5   1   8      664.33      665.87     18.62 o 
  -4   1   8     1049.45     1042.33      6.44 o 
  -3   1   8      550.35      568.12      3.60 o 
  -2   1   8      835.19      719.77      3.17 o 
  -1   1   8       94.21       61.13      2.08 o 
   0   1   8     5787.40     6028.13      8.60 o 
   1   1   8        0.19        4.71      0.89 o 
   2   1   8     2226.26     2382.55      7.36 o 
   3   1   8      920.92      923.86      8.75 o 
   4   1   8       77.37       59.12      1.70 o 
   5   1   8      503.63      488.59      3.20 o 
   6   1   8      341.36      354.44      2.98 o 
   7   1   8     1537.81     1519.96     12.87 o 
   8   1   8      163.48      153.15      4.16 o 
   9   1   8       64.53       70.92      3.64 o 
  10   1   8      216.84      231.38     12.83 o 
  11   1   8        9.35        7.89      3.43 o 
  12   1   8       29.14       44.73      5.76 o 
  13   1   8       63.61       84.23      7.30 o 
 -13   2   8       39.95       45.97      6.10 o 
 -12   2   8      151.20      184.35      9.19 o 
 -11   2   8       79.17       77.71      6.70 o 
 -10   2   8        1.44        3.18      4.47 o 
  -9   2   8       97.82      108.86      6.29 o 
  -8   2   8      102.78       95.42      5.39 o 
  -7   2   8       15.19       15.59      3.74 o 
  -6   2   8       24.42       18.83      3.77 o 
  -5   2   8      244.59      258.00      3.64 o 
  -4   2   8      102.19       87.46      2.32 o 
  -3   2   8     2077.29     2087.01     12.34 o 
  -2   2   8      259.50      278.37      2.07 o 
  -1   2   8     1977.68     1951.99     10.34 o 
   0   2   8     4061.95     3968.49     40.33 o 
   1   2   8       51.36       54.58      2.27 o 
   2   2   8      209.61      187.10      3.68 o 
   3   2   8       59.91       62.30      1.45 o 
   4   2   8      405.21      398.34      9.16 o 
   5   2   8      356.05      346.24      3.36 o 
   6   2   8     1486.25     1414.38     14.24 o 
   7   2   8       71.86       77.48      3.47 o 
   8   2   8      279.40      290.21      8.33 o 
   9   2   8       88.99      104.27      6.82 o 
  10   2   8       20.72        8.64      5.34 o 
  11   2   8       72.21       75.73      6.26 o 
  12   2   8        2.99       10.64      5.69 o 
 -12   3   8        1.96        9.20      5.51 o 
 -11   3   8      106.19      125.77      7.90 o 
 -10   3   8       71.24       77.43      6.09 o 
  -9   3   8       55.59       42.92      4.89 o 
  -8   3   8      129.91      139.38      6.45 o 
  -7   3   8      875.18      855.08     14.79 o 
  -6   3   8       32.01       28.44      2.74 o 
  -5   3   8      796.60      758.25      5.85 o 
  -4   3   8      712.55      678.08      4.57 o 
  -3   3   8       27.18       26.46      1.81 o 
  -2   3   8      494.46      491.20      4.64 o 
  -1   3   8     1565.90     1566.67     10.11 o 
   0   3   8       74.96       70.81      1.90 o 
   1   3   8      315.25      322.22      3.44 o 
   2   3   8        9.50        4.02      2.08 o 
   3   3   8        0.34        0.06      2.18 o 
   4   3   8      182.87      200.56      5.60 o 
   5   3   8        8.07        9.17      2.64 o 
   6   3   8        9.43        2.79      3.03 o 
   7   3   8      107.48      114.23      4.43 o 
   8   3   8      237.87      215.89      6.14 o 
   9   3   8       66.05       60.49      5.82 o 
  10   3   8       78.85       71.38      6.78 o 
  11   3   8       81.11       80.93      7.39 o 
 -10   4   8       30.31       32.00      5.37 o 
  -9   4   8      120.82      147.28      7.43 o 
  -8   4   8       35.53       47.07      5.10 o 
  -7   4   8        4.97        9.02      3.64 o 
  -6   4   8       30.04       40.71      3.18 o 
  -5   4   8       35.03       38.19      3.27 o 
  -4   4   8       31.26       32.02      3.27 o 
  -3   4   8      691.09      716.70      7.91 o 
  -2   4   8      277.46      290.92      5.51 o 
  -1   4   8      377.16      378.81      9.18 o 
   0   4   8      262.35      270.41     10.43 o 
   1   4   8       38.89       49.28      3.60 o 
   2   4   8       59.08       60.92      3.10 o 
   3   4   8      202.24      230.20      7.35 o 
   4   4   8       49.12       46.89      3.27 o 
   5   4   8       67.22       81.93      5.71 o 
   6   4   8      192.92      194.30      5.17 o 
   7   4   8       46.64       42.34      3.55 o 
   8   4   8       13.12       12.47      3.55 o 
   9   4   8       92.07       96.33      6.93 o 
  10   4   8       27.80       20.52      5.96 o 
  -8   5   8       25.18       32.25      4.88 o 
  -7   5   8       13.55       12.53      5.16 o 
  -6   5   8        0.41        3.94      4.17 o 
  -5   5   8        0.84        0.25      3.03 o 
  -4   5   8        3.20        4.48      5.05 o 
  -3   5   8        3.31        4.84      4.55 o 
  -2   5   8        3.53        2.06      3.42 o 
  -1   5   8      155.76      138.51      6.16 o 
   0   5   8        1.60        4.59      2.93 o 
   1   5   8       20.96       20.27      2.97 o 
   2   5   8       41.30       47.96      5.88 o 
   3   5   8        0.01       -1.51      5.29 o 
   4   5   8       51.74       56.80      6.46 o 
   5   5   8       40.17       29.89      5.77 o 
   6   5   8        8.06        0.94      4.66 o 
   7   5   8       50.91       72.67      6.84 o 
  -1   6   8        1.40        9.26      8.98 o 
   0   6   8       24.20       26.85      4.87 o 
   1   6   8        1.80       -2.56      5.06 o 
 -13   1   9       30.25       40.66      4.13 o 
 -12   1   9       23.36       34.14      4.71 o 
 -11   1   9       14.95       28.20      3.76 o 
 -10   1   9       45.56       46.32      3.73 o 
  -9   1   9        2.55        3.14      2.70 o 
  -8   1   9        2.92        1.92      2.33 o 
  -7   1   9      185.64      183.21      3.99 o 
  -6   1   9       17.92       14.60      2.07 o 
  -5   1   9       61.57       56.04      3.09 o 
  -4   1   9      282.92      280.80      3.86 o 
  -3   1   9     1775.19     1852.44      9.21 o 
  -2   1   9     2769.61     2890.88     11.25 o 
  -1   1   9      904.86      993.92      9.02 o 
   0   1   9        6.55        6.62      1.04 o 
   1   1   9      277.03      286.77      3.16 o 
   2   1   9       27.53       31.74      1.01 o 
   3   1   9      536.63      554.53      4.62 o 
   4   1   9      629.37      652.79      3.70 o 
   5   1   9        0.00        5.21      1.46 o 
   6   1   9      166.32      167.85      2.39 o 
   7   1   9       13.45       36.02      3.07 o 
   8   1   9      154.47      146.53      8.69 o 
   9   1   9        0.14       -1.08      2.86 o 
  10   1   9      180.79      171.32      6.34 o 
  11   1   9        3.94       -0.18      4.31 o 
  12   1   9       38.25       43.46      6.35 o 
  13   1   9       39.48       50.84      6.04 o 
 -13   2   9        2.27        4.00      4.84 o 
 -12   2   9       32.63       43.77      6.71 o 
 -11   2   9       12.15       13.94      4.85 o 
 -10   2   9        0.25       -0.99      5.06 o 
  -9   2   9      170.88      180.42      7.42 o 
  -8   2   9       82.29       84.11      5.48 o 
  -7   2   9      152.75      143.09      5.80 o 
  -6   2   9      163.76      158.15      5.79 o 
  -5   2   9       82.48       86.12      2.59 o 
  -4   2   9        0.67        1.60      2.23 o 
  -3   2   9     2448.95     2408.44     12.93 o 
  -2   2   9      843.99      814.45      3.57 o 
  -1   2   9     1529.84     1489.18      8.91 o 
   0   2   9     3464.98     3467.84     12.01 o 
   1   2   9      668.45      751.16      6.45 o 
   2   2   9       90.84      110.63      1.84 o 
   3   2   9       54.74       48.45      1.82 o 
   4   2   9      105.08      114.03      4.11 o 
   5   2   9      204.25      201.73      2.79 o 
   6   2   9       17.95       38.69      5.12 o 
   7   2   9      583.12      566.22     10.41 o 
   8   2   9        1.21        4.46      4.87 o 
   9   2   9      404.00      397.02      9.90 o 
  10   2   9       32.41       31.73      5.64 o 
  11   2   9       34.27       31.49      6.03 o 
  12   2   9       11.15       12.13      6.12 o 
 -12   3   9       35.52       33.06      6.53 o 
 -11   3   9       91.31       79.68      7.26 o 
 -10   3   9      189.22      199.55      8.46 o 
  -9   3   9       63.11       47.25      5.85 o 
  -8   3   9        7.00        5.61      3.82 o 
  -7   3   9       69.56       60.12      5.09 o 
  -6   3   9        0.06        1.18      2.38 o 
  -5   3   9       31.05       43.04      3.63 o 
  -4   3   9        0.38        1.34      1.83 o 
  -3   3   9        3.51        7.97      1.79 o 
  -2   3   9       18.94       29.99      2.04 o 
  -1   3   9      195.59      205.00      3.96 o 
   0   3   9       58.76       52.19      1.90 o 
   1   3   9        1.44        3.09      2.18 o 
   2   3   9      668.80      657.62     10.83 o 
   3   3   9        6.69        8.08      2.30 o 
   4   3   9      809.57      797.07      7.64 o 
   5   3   9      256.50      246.60      5.20 o 
   6   3   9      250.87      216.77      5.93 o 
   7   3   9      217.96      208.80      5.23 o 
   8   3   9       22.87       30.04      3.93 o 
   9   3   9        0.26       -3.18      5.15 o 
  10   3   9       41.62       42.68      6.30 o 
  11   3   9        0.36        0.20      4.82 o 
 -10   4   9       45.17       46.68      6.11 o 
  -9   4   9       22.66       33.01      4.97 o 
  -8   4   9       62.42       75.41      5.54 o 
  -7   4   9        4.12        2.51      3.10 o 
  -6   4   9       92.37       97.01      5.15 o 
  -5   4   9        6.78       10.78      2.74 o 
  -4   4   9      177.51      165.95      4.56 o 
  -3   4   9        6.54        6.16      4.81 o 
  -2   4   9      255.17      262.03      5.34 o 
  -1   4   9       61.91       56.95      4.32 o 
   0   4   9      263.99      269.20      5.30 o 
   1   4   9        3.05        3.28      2.48 o 
   2   4   9       60.57       56.98      5.08 o 
   3   4   9       28.34       33.47      3.05 o 
   4   4   9       89.61       70.52      2.97 o 
   5   4   9       20.84       16.16      3.05 o 
   6   4   9       35.04       35.76      5.04 o 
   7   4   9        3.20        1.22      3.05 o 
   8   4   9       67.44       65.22      4.30 o 
   9   4   9       30.17       32.12      5.31 o 
  -7   5   9       27.25       12.15      4.07 o 
  -6   5   9      100.08       96.50     14.96 o 
  -5   5   9       69.82       62.60     12.34 o 
  -4   5   9      286.29      291.49     17.61 o 
  -3   5   9       15.13       12.00      3.07 o 
  -2   5   9      172.80      173.13      8.08 o 
  -1   5   9       87.22       87.54      4.06 o 
   0   5   9       26.31       17.99      2.65 o 
   1   5   9       15.10       11.61      2.39 o 
   2   5   9        2.57        0.31      4.51 o 
   3   5   9        0.08       -1.49      5.17 o 
   4   5   9      100.06       84.43      6.86 o 
   5   5   9        5.20        0.50      4.62 o 
   6   5   9       30.18       13.38      4.93 o 
   7   5   9       23.50       16.30      4.95 o 
 -13   0  10       19.09       17.48      5.56 o 
 -12   0  10      145.75      152.79      7.89 o 
 -11   0  10      137.55      126.30      6.95 o 
 -10   0  10       54.99       48.24      5.11 o 
  -9   0  10       82.86       81.28      5.57 o 
  -8   0  10     1838.25     1848.43     16.69 o 
  -7   0  10       13.27        6.28      3.21 o 
  -6   0  10      884.35      918.34     10.61 o 
  -5   0  10      391.06      388.33      6.76 o 
  -4   0  10     2125.05     2175.25     14.12 o 
  -3   0  10     2238.75     2124.62     13.16 o 
  -2   0  10       70.05       80.80      3.22 o 
  -1   0  10       94.79       83.89      3.16 o 
   0   0  10      442.15      408.62      3.80 o 
   1   0  10     1232.42     1235.89      9.70 o 
   2   0  10     1686.85     1716.92      6.29 o 
   3   0  10     2527.17     2728.36     27.05 o 
   4   0  10     1813.94     2052.72      7.53 o 
   5   0  10       80.02       76.84      3.84 o 
   6   0  10      519.38      485.00      7.91 o 
   7   0  10       45.55       53.40      4.14 o 
   8   0  10       99.64      117.85      5.38 o 
   9   0  10       40.97       37.01      4.46 o 
  10   0  10       30.57       20.90      4.21 o 
  11   0  10        0.49        0.16      4.41 o 
  12   0  10      107.93      142.20      7.68 o 
  13   0  10        0.12        4.65      5.14 o 
 -13   1  10       63.54       75.01     12.44 o 
 -12   1  10       49.97       47.63      4.45 o 
 -11   1  10       55.88       59.63      3.99 o 
 -10   1  10      205.86      207.65      5.33 o 
  -9   1  10       31.87       26.26      3.01 o 
  -8   1  10       29.67       30.85      2.89 o 
  -7   1  10        4.02       -2.34      2.34 o 
  -6   1  10       56.76       59.91      4.98 o 
  -5   1  10      127.19       99.58      4.76 o 
  -4   1  10      707.52      701.30     17.51 o 
  -3   1  10      295.32      298.04      2.76 o 
  -2   1  10     1419.75     1400.82      9.83 o 
  -1   1  10     3553.90     3605.63     17.70 o 
   0   1  10      330.65      363.06      3.70 o 
   1   1  10        1.16        7.08      1.02 o 
   2   1  10     1328.27     1338.67      4.42 o 
   3   1  10       25.00       20.87      1.27 o 
   4   1  10      593.88      626.80      4.31 o 
   5   1  10      951.26      969.29     13.33 o 
   6   1  10      162.81      177.71      4.15 o 
   7   1  10     1043.18     1053.80      8.51 o 
   8   1  10      122.16      122.52      3.98 o 
   9   1  10        2.12        0.76      3.17 o 
  10   1  10       19.85       14.46      3.34 o 
  11   1  10       15.90       14.18      5.32 o 
  12   1  10       48.87       57.46      6.16 o 
  13   1  10       63.52       92.61      7.85 o 
 -13   2  10       13.40       14.52      5.37 o 
 -12   2  10      273.84      270.89      9.62 o 
 -11   2  10       27.67       18.45      5.54 o 
 -10   2  10       23.90       23.12      4.68 o 
  -9   2  10      281.31      285.89      8.55 o 
  -8   2  10      278.27      262.85      7.93 o 
  -7   2  10       30.01       34.33      4.56 o 
  -6   2  10      997.04     1000.88     12.14 o 
  -5   2  10       47.75       38.96      3.79 o 
  -4   2  10      453.61      438.48      3.87 o 
  -3   2  10      614.46      553.69      3.79 o 
  -2   2  10        5.83       10.22      1.14 o 
  -1   2  10      930.39      947.88      4.67 o 
   0   2  10        0.39        5.26      1.29 o 
   1   2  10     3153.85     3165.58     11.24 o 
   2   2  10      398.32      359.37      6.83 o 
   3   2  10     1589.58     1544.55     22.43 o 
   4   2  10       25.37       24.09      1.68 o 
   5   2  10      454.90      447.48      5.31 o 
   6   2  10     1035.75     1023.70     12.98 o 
   7   2  10      777.28      754.37     11.92 o 
   8   2  10      217.21      221.41      7.56 o 
   9   2  10      522.49      521.22     11.14 o 
  10   2  10        8.35        5.08      4.70 o 
  11   2  10       84.20       93.20      7.09 o 
  12   2  10        2.66        7.17      5.71 o 
 -11   3  10        3.16        5.65      5.13 o 
 -10   3  10       64.05       62.84      6.76 o 
  -9   3  10       73.14       69.31      5.96 o 
  -8   3  10        7.97        8.44      4.58 o 
  -7   3  10       74.53       79.06      3.39 o 
  -6   3  10       44.60       43.73      2.92 o 
  -5   3  10       98.44       95.10      3.05 o 
  -4   3  10      650.93      662.36      5.58 o 
  -3   3  10        0.03        0.69      1.90 o 
  -2   3  10     2972.03     2912.60     10.68 o 
  -1   3  10      391.78      382.39      6.44 o 
   0   3  10      112.05      101.51      3.45 o 
   1   3  10      349.24      333.17      7.62 o 
   2   3  10        0.16        0.21      2.25 o 
   3   3  10       14.31       12.73      2.52 o 
   4   3  10      307.86      323.67      5.41 o 
   5   3  10      173.88      172.44      5.11 o 
   6   3  10        6.92        5.13      4.18 o 
   7   3  10      128.28      120.15      4.45 o 
   8   3  10      197.41      205.89      5.41 o 
   9   3  10        5.25        1.73      5.40 o 
  10   3  10       31.45       31.62      5.91 o 
  11   3  10       41.76       46.60      6.69 o 
 -10   4  10       19.70       30.53      5.57 o 
  -9   4  10      107.43      108.46      6.05 o 
  -8   4  10        0.18       -0.16      3.92 o 
  -7   4  10       45.01       34.88      3.92 o 
  -6   4  10       28.09       20.86      3.84 o 
  -5   4  10        2.09        3.06      3.34 o 
  -4   4  10        8.98       10.02      4.39 o 
  -3   4  10      169.45      163.77      6.87 o 
  -2   4  10      687.15      680.75     11.78 o 
  -1   4  10       95.60       82.86      5.47 o 
   0   4  10      436.13      427.22      9.62 o 
   1   4  10        2.78        7.17      4.13 o 
   2   4  10      260.42      245.01      7.68 o 
   3   4  10       92.76       99.95      3.89 o 
   4   4  10      156.82      139.14      4.57 o 
   5   4  10       21.17       18.42      3.54 o 
   6   4  10        8.25       10.49      4.35 o 
   7   4  10       72.77       77.41      4.46 o 
   8   4  10        4.42        4.47      4.33 o 
   9   4  10       84.00      100.20      7.70 o 
  -7   5  10        0.33       -3.63      3.63 o 
  -6   5  10       37.95       38.75      4.91 o 
  -5   5  10        0.32       -0.47      3.93 o 
  -4   5  10        5.48        9.31      3.48 o 
  -3   5  10        0.00        2.15      3.12 o 
  -2   5  10        1.07        0.92      3.04 o 
  -1   5  10       72.76       76.27      5.18 o 
   0   5  10        3.93        5.14      2.58 o 
   1   5  10       16.56       10.00      4.14 o 
   2   5  10       35.08       30.45      4.64 o 
   3   5  10        7.28        6.48      4.77 o 
   4   5  10       37.91       41.31      5.87 o 
   5   5  10       66.25       68.30      6.67 o 
   6   5  10        1.09       -3.71      4.80 o 
 -13   1  11        7.13        5.54      3.96 o 
 -12   1  11       17.81       18.92      3.79 o 
 -11   1  11       17.32       15.48      3.36 o 
 -10   1  11       42.04       36.66      3.81 o 
  -9   1  11        5.50        3.36      2.86 o 
  -8   1  11       54.57       59.69      3.47 o 
  -7   1  11       35.57       32.51      2.82 o 
  -6   1  11        9.82        9.20      2.27 o 
  -5   1  11      323.95      327.69      4.60 o 
  -4   1  11       33.39       41.56      1.48 o 
  -3   1  11      409.78      397.82      4.37 o 
  -2   1  11     2201.04     2251.64     10.48 o 
  -1   1  11       61.34       55.99      1.64 o 
   0   1  11     2379.40     2426.28     13.28 o 
   1   1  11      190.61      222.18      3.29 o 
   2   1  11      463.61      462.13      4.87 o 
   3   1  11        7.54       11.68      1.41 o 
   4   1  11        3.10        1.54      1.94 o 
   5   1  11       53.93       65.65      3.45 o 
   6   1  11        3.40        2.76      2.33 o 
   7   1  11      157.73      187.47      4.43 o 
   8   1  11      149.07      143.02      4.24 o 
   9   1  11      141.04      124.45      4.42 o 
  10   1  11       29.51       24.34      4.73 o 
  11   1  11        0.00       -2.41      4.38 o 
  12   1  11       15.56       17.07      5.89 o 
 -12   2  11        8.24        6.95      5.85 o 
 -11   2  11       28.05       23.92      5.65 o 
 -10   2  11        0.59       -4.99      4.99 o 
  -9   2  11      117.36      129.33      7.05 o 
  -8   2  11        3.44        9.47      4.82 o 
  -7   2  11      358.38      371.88      8.59 o 
  -6   2  11       74.81       79.63      4.97 o 
  -5   2  11      152.69      135.77      5.36 o 
  -4   2  11       19.91       19.94      1.70 o 
  -3   2  11      270.81      280.82      4.20 o 
  -2   2  11      100.38       97.53      2.84 o 
  -1   2  11       85.68       82.22      1.76 o 
   0   2  11      154.68      173.85      2.03 o 
   1   2  11      442.47      461.55      3.15 o 
   2   2  11      352.30      383.27      7.27 o 
   3   2  11       63.74       54.13      4.13 o 
   4   2  11        5.76        1.96      3.81 o 
   5   2  11      458.63      445.54      5.47 o 
   6   2  11       10.95       24.26      4.96 o 
   7   2  11      107.92      109.16      5.97 o 
   8   2  11        8.27       14.78      5.38 o 
   9   2  11      312.86      305.76      9.22 o 
  10   2  11        2.06        5.59      5.45 o 
  11   2  11       10.08       11.33      6.02 o 
  12   2  11        0.62       -2.13      4.81 o 
 -11   3  11        0.02       -0.57      4.72 o 
 -10   3  11      134.84      133.09      7.36 o 
  -9   3  11        1.51       -2.29      4.90 o 
  -8   3  11      119.51      112.90      6.14 o 
  -7   3  11       16.33        5.54      2.57 o 
  -6   3  11       32.18       37.55      3.42 o 
  -5   3  11        7.70        5.36      1.95 o 
  -4   3  11      463.17      476.79     11.83 o 
  -3   3  11      497.57      473.94      4.82 o 
  -2   3  11       70.44       90.39      7.25 o 
  -1   3  11     1537.37     1502.18      9.86 o 
   0   3  11        6.42        7.50      2.03 o 
   1   3  11      214.22      208.15      4.32 o 
   2   3  11       91.41       89.33      3.34 o 
   3   3  11      126.33      118.03      9.00 o 
   4   3  11      509.88      493.89      6.48 o 
   5   3  11       16.00       12.40      2.57 o 
   6   3  11       32.42       27.76      4.65 o 
   7   3  11       46.11       37.03      3.46 o 
   8   3  11       93.57       89.57      6.65 o 
   9   3  11        1.50       -2.06      5.01 o 
  10   3  11       30.59       31.96      5.66 o 
  11   3  11        0.59       -3.81      6.00 o 
 -10   4  11        0.56        2.43      4.81 o 
  -9   4  11       21.67       14.29      4.83 o 
  -8   4  11       17.08        6.92      4.76 o 
  -7   4  11        6.57        3.92      2.57 o 
  -6   4  11       31.12       28.54      4.03 o 
  -5   4  11      180.09      181.69      6.97 o 
  -4   4  11      300.32      288.66      8.27 o 
  -3   4  11      194.95      201.80      7.45 o 
  -2   4  11        4.43        0.79      3.78 o 
  -1   4  11        3.76       -1.44      4.17 o 
   0   4  11       85.54       83.53      5.82 o 
   1   4  11        5.75        8.25      4.06 o 
   2   4  11        1.82        0.83      2.71 o 
   3   4  11       97.83       92.00      3.90 o 
   4   4  11       31.40       31.07      3.13 o 
   5   4  11       62.37       55.97      3.33 o 
   6   4  11      137.56      142.02      4.79 o 
   7   4  11        5.96        7.31      5.13 o 
   8   4  11        2.11        0.10      3.31 o 
   9   4  11      117.00      122.57      7.41 o 
  -7   5  11      128.87      117.08      6.30 o 
  -6   5  11       59.03       67.89      5.51 o 
  -5   5  11      128.74      120.56      7.15 o 
  -4   5  11      161.84      173.33      7.61 o 
  -3   5  11        0.70        6.45      4.39 o 
  -2   5  11       29.58       37.61      5.20 o 
  -1   5  11      214.64      222.26      8.57 o 
   0   5  11        1.57        4.71      4.78 o 
   1   5  11       75.23       83.06      6.29 o 
   2   5  11        3.14       -3.69      3.69 o 
   3   5  11        0.03       -5.41      5.41 o 
   4   5  11       34.07       42.46      6.21 o 
   5   5  11       63.96       68.93      6.08 o 
   6   5  11       69.56       65.74      6.95 o 
 -13   0  12       26.73       15.99      5.57 o 
 -12   0  12      183.21      189.78      8.25 o 
 -11   0  12       35.22       29.24      4.85 o 
 -10   0  12      171.91      163.42      6.92 o 
  -9   0  12      351.24      339.02      8.75 o 
  -8   0  12      374.26      366.54      8.53 o 
  -7   0  12      303.05      289.62      7.30 o 
  -6   0  12     1323.72     1276.98     12.84 o 
  -5   0  12      914.08      930.46     10.68 o 
  -4   0  12      148.45      128.54      4.88 o 
  -3   0  12     4232.95     4328.56     19.97 o 
  -2   0  12     1584.52     1604.35     12.03 o 
  -1   0  12        7.17       17.07      1.75 o 
   0   0  12     1620.18     1528.36      7.71 o 
   1   0  12       92.06      112.73      2.58 o 
   2   0  12      581.74      511.28      4.76 o 
   3   0  12       78.10       80.06      3.88 o 
   4   0  12        3.16        1.27      2.57 o 
   5   0  12        0.76        2.22      3.19 o 
   6   0  12     1107.38     1065.40     11.77 o 
   7   0  12       23.07       14.98      3.64 o 
   8   0  12        1.66       -1.31      3.88 o 
   9   0  12        9.73        9.07      4.31 o 
  10   0  12       89.33       67.07      5.48 o 
  11   0  12       79.24       85.78      5.94 o 
  12   0  12       38.23       44.78      5.97 o 
 -13   1  12      114.41      105.97      5.17 o 
 -12   1  12       62.96       45.45      4.04 o 
 -11   1  12       43.60       44.18      3.99 o 
 -10   1  12      147.66      151.37     12.94 o 
  -9   1  12      382.96      364.44      6.29 o 
  -8   1  12        2.85       13.61      2.90 o 
  -7   1  12      564.76      579.21      6.67 o 
  -6   1  12        4.61       -1.45      2.66 o 
  -5   1  12      494.00      472.17     11.42 o 
  -4   1  12      503.80      491.00     10.28 o 
  -3   1  12        0.83        1.43      1.10 o 
  -2   1  12      226.94      245.01      4.74 o 
  -1   1  12      682.59      684.47      8.00 o 
   0   1  12        0.05        3.62      1.26 o 
   1   1  12        0.14        2.44      0.87 o 
   2   1  12       11.72        9.97      1.03 o 
   3   1  12       30.73       33.51      2.26 o 
   4   1  12      662.75      637.15      9.44 o 
   5   1  12      371.85      327.56      4.79 o 
   6   1  12        3.97        2.89      2.36 o 
   7   1  12      643.84      669.48      7.19 o 
   8   1  12       50.83       53.54      3.61 o 
   9   1  12        4.98        1.27      3.10 o 
  10   1  12        2.96        6.35      5.00 o 
  11   1  12       19.23       15.47      5.56 o 
  12   1  12       13.83       11.35      5.82 o 
 -12   2  12      117.68      134.22      8.29 o 
 -11   2  12       58.74       57.30      6.08 o 
 -10   2  12        0.46       -0.77      4.38 o 
  -9   2  12      280.27      277.23      8.72 o 
  -8   2  12       40.20       30.82      4.65 o 
  -7   2  12      898.17      910.11     12.78 o 
  -6   2  12      363.04      329.31      7.94 o 
  -5   2  12      339.14      330.51      7.67 o 
  -4   2  12      100.81       84.98      3.11 o 
  -3   2  12      519.09      476.43      5.60 o 
  -2   2  12     1055.66     1025.45      5.64 o 
  -1   2  12       15.25       23.13      1.47 o 
   0   2  12        6.62        8.18      1.39 o 
   1   2  12     1012.71     1076.10      7.12 o 
   2   2  12      103.25      100.39      4.72 o 
   3   2  12      464.47      479.23      8.51 o 
   4   2  12      163.63      162.89      5.94 o 
   5   2  12      597.41      590.10     13.70 o 
   6   2  12      795.00      780.68     12.07 o 
   7   2  12        0.02       -1.93      4.66 o 
   8   2  12      370.43      355.50      9.14 o 
   9   2  12       49.65       48.66      6.12 o 
  10   2  12       27.20       26.82      6.07 o 
  11   2  12       49.92       44.37      6.00 o 
 -11   3  12       29.43       29.68      6.00 o 
 -10   3  12      126.72      133.16      7.57 o 
  -9   3  12        0.19       -4.79      5.13 o 
  -8   3  12      104.22      112.55      6.51 o 
  -7   3  12       18.26       15.80      5.16 o 
  -6   3  12        1.23        0.26      2.00 o 
  -5   3  12       86.51       83.55      5.33 o 
  -4   3  12      628.71      593.28      6.70 o 
  -3   3  12       35.29       35.10      2.93 o 
  -2   3  12     2247.63     2226.71     16.96 o 
  -1   3  12      112.11      128.22      5.21 o 
   0   3  12      115.22      112.37     10.71 o 
   1   3  12     1148.84     1086.83     10.80 o 
   2   3  12      406.28      399.43      5.76 o 
   3   3  12      988.67      905.64     12.35 o 
   4   3  12      838.32      884.74      8.44 o 
   5   3  12       51.57       49.83      5.98 o 
   6   3  12        3.57       -0.01      4.38 o 
   7   3  12       30.77       32.50      5.30 o 
   8   3  12      299.86      312.65      9.28 o 
   9   3  12        0.06       -0.92      5.06 o 
  10   3  12       37.65       47.51      6.61 o 
  -9   4  12       46.21       36.26      5.97 o 
  -8   4  12        5.85       -3.99      5.00 o 
  -7   4  12       12.28       10.53      4.68 o 
  -6   4  12       34.77       34.23      4.49 o 
  -5   4  12       82.79       71.00      5.51 o 
  -4   4  12      178.29      165.07      6.65 o 
  -3   4  12      322.18      299.96      8.57 o 
  -2   4  12       28.46       29.08      4.70 o 
  -1   4  12       83.29       75.49      5.31 o 
   0   4  12      230.61      227.88      7.77 o 
   1   4  12        0.35       -1.84      2.47 o 
   2   4  12      164.46      154.82      4.49 o 
   3   4  12       89.62       97.76      5.23 o 
   4   4  12       49.40       34.97      3.52 o 
   5   4  12       23.67       25.83      5.26 o 
   6   4  12       13.34       22.33      3.45 o 
   7   4  12       70.52       67.77      4.30 o 
   8   4  12        8.69        5.71      3.52 o 
   9   4  12       35.86       51.21      7.15 o 
  -6   5  12       10.82       21.50      4.87 o 
  -5   5  12        1.00        9.33      4.81 o 
  -4   5  12        0.01        9.00      5.17 o 
  -3   5  12        3.68       16.19      5.04 o 
  -2   5  12       37.53       41.40      6.11 o 
  -1   5  12       21.05       27.59      4.91 o 
   0   5  12      107.36      106.74      6.41 o 
   1   5  12        1.99        1.06      4.20 o 
   2   5  12       35.77       34.02      5.11 o 
   3   5  12        2.77       -4.23      4.23 o 
   4   5  12        3.10        3.47      5.45 o 
   5   5  12       37.66       50.81      6.51 o 
   6   5  12       29.06       35.66      5.41 o 
 -13   1  13        3.91        9.81      5.37 o 
 -12   1  13       28.87       36.07      8.48 o 
 -11   1  13        8.58       11.19      5.15 o 
 -10   1  13      101.70      103.23      6.95 o 
  -9   1  13       40.42       43.60      3.57 o 
  -8   1  13      611.50      636.12     20.05 o 
  -7   1  13        5.11       21.47      6.50 o 
  -6   1  13        0.12       -0.73      3.14 o 
  -5   1  13      493.04      486.57      5.88 o 
  -4   1  13      321.64      323.05      3.35 o 
  -3   1  13      259.51      244.95      5.50 o 
  -2   1  13       14.53        6.92      1.46 o 
  -1   1  13        1.28        2.61      1.51 o 
   0   1  13      165.27      162.65      3.20 o 
   1   1  13      835.00      916.64     14.33 o 
   2   1  13      201.11      198.12      3.63 o 
   3   1  13     1190.68     1216.33     15.69 o 
   4   1  13      131.34      129.04      3.43 o 
   5   1  13       50.38       44.64      2.81 o 
   6   1  13       45.06       42.42      2.92 o 
   7   1  13        9.54       25.18      5.79 o 
   8   1  13      406.01      411.42     12.69 o 
   9   1  13        0.27       -3.83      4.16 o 
  10   1  13        7.64       11.15      5.16 o 
  11   1  13       24.70       14.94      5.93 o 
  12   1  13        0.00       -5.75      5.75 o 
 -12   2  13        1.08        3.81      6.10 o 
 -11   2  13       25.09       34.99      6.81 o 
 -10   2  13        1.60        1.69      5.39 o 
  -9   2  13       32.87       39.69      5.54 o 
  -8   2  13      176.50      142.43      6.99 o 
  -7   2  13       24.30       23.45      4.52 o 
  -6   2  13       41.59       27.58      4.42 o 
  -5   2  13       13.77       12.21      2.58 o 
  -4   2  13       77.80       76.43      5.29 o 
  -3   2  13       44.68       48.86      2.87 o 
  -2   2  13        2.62        2.43      1.41 o 
  -1   2  13        0.41        1.99      0.96 o 
   0   2  13        0.04        0.10      0.96 o 
   1   2  13      878.15      919.64     11.11 o 
   2   2  13      613.49      594.51      9.44 o 
   3   2  13      577.67      564.05      9.48 o 
   4   2  13       42.13       28.56      4.57 o 
   5   2  13      615.20      604.96     10.64 o 
   6   2  13      225.24      222.96      7.45 o 
   7   2  13       65.16       50.93      5.07 o 
   8   2  13       83.57      103.28      6.53 o 
   9   2  13       65.52       65.92      5.79 o 
  10   2  13       29.79       37.00      5.53 o 
  11   2  13       15.20       14.39      5.26 o 
 -11   3  13        4.11        5.52      5.87 o 
 -10   3  13       28.13       25.46      6.15 o 
  -9   3  13       10.63        4.36      4.58 o 
  -8   3  13       56.08       55.69      5.17 o 
  -7   3  13        0.30        0.40      2.90 o 
  -6   3  13       34.68       32.29      3.09 o 
  -5   3  13       37.87       36.85      3.90 o 
  -4   3  13      102.01      105.18      5.22 o 
  -3   3  13        5.25        7.53      2.64 o 
  -2   3  13        0.04        6.30      3.78 o 
  -1   3  13      704.01      736.24     10.45 o 
   0   3  13        1.06        0.41      3.66 o 
   1   3  13      355.75      362.24     11.84 o 
   2   3  13      226.98      221.74      4.68 o 
   3   3  13        4.40        7.18      2.91 o 
   4   3  13        0.03        4.62      2.87 o 
   5   3  13        5.27        4.52      2.44 o 
   6   3  13        0.02       -4.14      4.19 o 
   7   3  13       29.54       20.74      5.47 o 
   8   3  13       58.98       70.16      6.70 o 
   9   3  13        6.73        3.59      5.39 o 
  10   3  13       24.45       26.54      6.35 o 
  -9   4  13       19.78       -0.09      5.54 o 
  -8   4  13       43.31       40.01      5.81 o 
  -7   4  13        0.16       -3.47      3.47 o 
  -6   4  13      134.21      141.55      4.66 o 
  -5   4  13      152.28      137.33      6.38 o 
  -4   4  13       24.75       36.39      5.23 o 
  -3   4  13      270.81      302.97      8.79 o 
  -2   4  13       70.60       81.83      5.82 o 
  -1   4  13        0.80        1.20      4.19 o 
   0   4  13      159.84      178.11      7.12 o 
   1   4  13        6.36        4.85      2.71 o 
   2   4  13        4.43        2.73      2.62 o 
   3   4  13       51.40       49.23      3.32 o 
   4   4  13       11.22       13.55      3.07 o 
   5   4  13       58.95       56.88      3.59 o 
   6   4  13       55.67       53.70      5.43 o 
   7   4  13       30.56       25.34      3.68 o 
   8   4  13        8.48       13.78      5.48 o 
  -6   5  13       11.96       22.09      4.45 o 
  -5   5  13      156.14      196.16      8.42 o 
  -4   5  13      156.99      161.14      7.66 o 
  -3   5  13        0.17        2.47      3.64 o 
  -2   5  13       95.96      102.07      6.64 o 
  -1   5  13       97.38      113.53      6.88 o 
   0   5  13        1.32       10.90      5.16 o 
   1   5  13       43.35       57.46      6.05 o 
   2   5  13        4.15        5.07      4.07 o 
   3   5  13        1.81       -1.50      3.94 o 
   4   5  13       48.70       58.36      8.46 o 
   5   5  13      106.20      109.75      7.41 o 
 -13   0  14       25.50       32.78      5.33 o 
 -12   0  14       59.46       86.36      7.05 o 
 -11   0  14      197.83      208.00      8.32 o 
 -10   0  14        1.47        5.15      4.75 o 
  -9   0  14       21.65       26.36      4.43 o 
  -8   0  14      138.58      125.65      6.01 o 
  -7   0  14        5.87        0.91      3.81 o 
  -6   0  14      845.76      838.68     11.34 o 
  -5   0  14      511.04      486.94      8.50 o 
  -4   0  14      236.26      275.76      6.53 o 
  -3   0  14     7320.44     7292.64     28.03 o 
  -2   0  14     4178.82     4234.60     20.98 o 
  -1   0  14     1355.29     1388.72      8.02 o 
   0   0  14      182.32      162.15      4.80 o 
   1   0  14       32.44       30.62      3.17 o 
   2   0  14      501.01      550.10      8.15 o 
   3   0  14     2125.42     2206.91     15.91 o 
   4   0  14       91.35       80.90      4.39 o 
   5   0  14      585.01      588.74      9.14 o 
   6   0  14      377.94      386.10      7.98 o 
   7   0  14       48.47       45.52      4.33 o 
   8   0  14        0.03       -3.01      4.63 o 
   9   0  14        4.79       -2.81      4.53 o 
  10   0  14       27.40       14.87      4.55 o 
  11   0  14       52.25       68.87      6.35 o 
  12   0  14       13.17        6.88      5.42 o 
 -12   1  14        7.46       20.75      5.23 o 
 -11   1  14      103.27      109.49      5.48 o 
 -10   1  14       45.79       47.89      3.80 o 
  -9   1  14      144.43      130.84      4.58 o 
  -8   1  14       50.39       62.57      7.51 o 
  -7   1  14     1241.46     1255.13     22.17 o 
  -6   1  14       33.76       30.49      2.96 o 
  -5   1  14     1026.96     1011.64     20.67 o 
  -4   1  14     1011.74      960.62      7.12 o 
  -3   1  14       41.81       40.15      2.07 o 
  -2   1  14      416.59      376.14      3.61 o 
  -1   1  14      224.00      191.82      2.94 o 
   0   1  14        0.70        0.30      1.88 o 
   1   1  14       64.70       65.95      6.59 o 
   2   1  14       27.93       33.55      2.43 o 
   3   1  14       22.42       18.41      2.34 o 
   4   1  14      403.88      406.64      7.01 o 
   5   1  14      311.40      292.38      4.89 o 
   6   1  14       78.34       63.21      6.17 o 
   7   1  14      370.29      378.41     15.86 o 
   8   1  14      495.03      462.08     18.14 o 
   9   1  14       34.91       39.78      5.38 o 
  10   1  14      107.29      101.72      6.38 o 
  11   1  14        7.39        9.44      5.69 o 
 -12   2  14       89.35      116.53      7.52 o 
 -11   2  14      128.42      150.23      8.37 o 
 -10   2  14       12.43       12.01      5.34 o 
  -9   2  14       22.19       35.58      5.27 o 
  -8   2  14       12.43        9.30      4.57 o 
  -7   2  14        4.19        8.21      4.09 o 
  -6   2  14        0.09        0.94      3.87 o 
  -5   2  14        0.03        0.03      2.43 o 
  -4   2  14      132.24      145.42      3.94 o 
  -3   2  14      239.70      214.15      6.43 o 
  -2   2  14       60.64       58.14      3.12 o 
  -1   2  14      206.61      198.84      2.33 o 
   0   2  14       62.07       62.06      3.66 o 
   1   2  14      243.02      222.89      6.49 o 
   2   2  14      204.80      189.01      6.46 o 
   3   2  14     1334.08     1293.95     14.22 o 
   4   2  14       62.71       52.19      5.08 o 
   5   2  14      455.14      454.46      9.76 o 
   6   2  14      472.61      437.97      9.64 o 
   7   2  14        6.89        1.99      4.48 o 
   8   2  14       24.14       30.81      5.67 o 
   9   2  14        6.63       -0.75      4.98 o 
  10   2  14        0.15        4.51      4.67 o 
  11   2  14        5.18       19.85      5.79 o 
 -11   3  14        7.25        5.84      6.13 o 
 -10   3  14       32.13       27.96      5.82 o 
  -9   3  14        1.87       -0.66      4.67 o 
  -8   3  14      142.95      129.65      6.70 o 
  -7   3  14       21.37       18.44      3.07 o 
  -6   3  14       74.70       66.96      3.54 o 
  -5   3  14      311.79      284.61      5.37 o 
  -4   3  14        2.79        6.04      2.64 o 
  -3   3  14      186.84      175.06      4.36 o 
  -2   3  14       47.99       48.73      4.45 o 
  -1   3  14      528.89      516.46      9.33 o 
   0   3  14      245.12      239.60      7.13 o 
   1   3  14      231.38      219.54      7.11 o 
   2   3  14      169.79      153.37      4.29 o 
   3   3  14      715.52      657.60      7.55 o 
   4   3  14       66.24       60.46      3.28 o 
   5   3  14       18.31       28.56      2.85 o 
   6   3  14        6.14       -0.41      4.61 o 
   7   3  14      162.01      178.73      7.97 o 
   8   3  14       23.59       29.09      6.02 o 
   9   3  14       25.75       20.95      6.01 o 
  10   3  14        8.05       14.22      6.21 o 
  -9   4  14       27.61       26.18      5.97 o 
  -8   4  14       20.02       22.42      5.71 o 
  -7   4  14       30.77       28.97      3.52 o 
  -6   4  14       41.66       53.12      3.93 o 
  -5   4  14       54.88       64.88      5.39 o 
  -4   4  14       91.23       84.90      5.64 o 
  -3   4  14      431.62      408.81      9.71 o 
  -2   4  14        6.80        5.18      4.42 o 
  -1   4  14      148.71      122.67      6.00 o 
   0   4  14       59.30       59.33      3.60 o 
   1   4  14       25.17       17.59      2.90 o 
   2   4  14       94.72       88.78      3.86 o 
   3   4  14       21.35       17.57      3.00 o 
   4   4  14        4.05        4.05      2.75 o 
   5   4  14        3.69        1.75      4.18 o 
   6   4  14       19.40       15.70      4.54 o 
   7   4  14      119.72      124.44      6.67 o 
   8   4  14        0.80        1.24      3.62 o 
  -5   5  14       21.65       31.87      5.06 o 
  -4   5  14       31.83       36.21      5.80 o 
  -3   5  14        0.14       -1.07      4.59 o 
  -2   5  14       18.38       16.16      4.45 o 
  -1   5  14       20.69       28.08      5.70 o 
   0   5  14        1.63        4.71      4.63 o 
   1   5  14       31.99       30.20      5.31 o 
   2   5  14       27.71       38.51      5.70 o 
   3   5  14        4.24        5.93      4.83 o 
   4   5  14       49.20       40.34      5.94 o 
 -12   1  15       86.63       92.21      5.07 o 
 -11   1  15        2.37       10.38      3.75 o 
 -10   1  15        5.41        1.97      3.44 o 
  -9   1  15       33.22       28.26      3.55 o 
  -8   1  15       68.14       58.99      5.75 o 
  -7   1  15        4.46        5.77      2.99 o 
  -6   1  15      130.22      129.23      4.11 o 
  -5   1  15       52.53       56.70      3.65 o 
  -4   1  15        0.37        5.12      1.47 o 
  -3   1  15      243.06      236.68      5.70 o 
  -2   1  15        0.56        4.27      1.55 o 
  -1   1  15       14.52        9.77      2.45 o 
   0   1  15       29.86       27.77      5.35 o 
   1   1  15        0.00        0.10      2.01 o 
   2   1  15      239.00      244.59      4.32 o 
   3   1  15      215.79      233.04      6.97 o 
   4   1  15      114.29      114.85      3.63 o 
   5   1  15       24.39       20.07      2.80 o 
   6   1  15      160.72      149.45      4.25 o 
   7   1  15       37.59       35.98      3.23 o 
   8   1  15       21.07       22.96      4.53 o 
   9   1  15       10.72       14.27      5.29 o 
  10   1  15        0.36        5.40      4.59 o 
  11   1  15       14.31       19.21      5.34 o 
 -11   2  15        1.80        4.96      5.09 o 
 -10   2  15        0.01       -4.78      4.78 o 
  -9   2  15       81.81       70.39      6.44 o 
  -8   2  15       81.05       65.03      6.02 o 
  -7   2  15       46.67       45.29      5.22 o 
  -6   2  15        8.80        7.95      4.60 o 
  -5   2  15       78.10       79.14      4.09 o 
  -4   2  15       29.49       26.20      2.88 o 
  -3   2  15        0.21        0.24      2.36 o 
  -2   2  15      242.64      246.88      9.18 o 
  -1   2  15        6.17       10.08      5.55 o 
   0   2  15      283.59      274.10      7.14 o 
   1   2  15        6.49        0.86      3.97 o 
   2   2  15      750.50      744.71     11.19 o 
   3   2  15       59.17       72.72      5.68 o 
   4   2  15      174.88      153.43      6.60 o 
   5   2  15       81.76       86.62      6.08 o 
   6   2  15      161.92      154.18      6.70 o 
   7   2  15       35.70       39.24      5.39 o 
   8   2  15       21.64       13.70      5.24 o 
   9   2  15        1.52        0.21      5.30 o 
  10   2  15        0.01        1.94      4.90 o 
  11   2  15        6.23       12.83      5.74 o 
 -10   3  15       15.65        6.66      5.25 o 
  -9   3  15        4.57       -4.56      5.43 o 
  -8   3  15        4.44        5.03      3.00 o 
  -7   3  15       48.95       48.20      3.35 o 
  -6   3  15        1.38        0.00      2.83 o 
  -5   3  15      161.31      169.49      4.60 o 
  -4   3  15       42.68       48.70      6.07 o 
  -3   3  15      213.29      207.33      6.62 o 
  -2   3  15       80.52       63.13      4.65 o 
  -1   3  15        6.26        2.82      3.81 o 
   0   3  15      565.08      552.66     10.11 o 
   1   3  15      317.77      310.81      8.03 o 
   2   3  15      249.89      250.90      5.15 o 
   3   3  15       46.96       51.91      3.27 o 
   4   3  15      349.08      332.52      5.83 o 
   5   3  15      173.08      179.94      7.25 o 
   6   3  15       35.56       29.44      5.44 o 
   7   3  15       74.25       66.42      6.26 o 
   8   3  15       84.05       84.00      6.96 o 
   9   3  15        4.17       -2.08      5.86 o 
  -8   4  15      119.85      126.82      7.58 o 
  -7   4  15        0.93        1.26      5.76 o 
  -6   4  15      226.20      267.21     17.33 o 
  -5   4  15      176.71      180.98      7.34 o 
  -4   4  15        3.74        5.84      3.85 o 
  -3   4  15      526.93      511.79     10.92 o 
  -2   4  15      168.06      152.71      6.60 o 
  -1   4  15       22.13       17.84      4.66 o 
   0   4  15      219.88      222.18      5.41 o 
   1   4  15       21.14       17.21      3.10 o 
   2   4  15        8.80        4.93      2.88 o 
   3   4  15        5.11       -1.52      2.76 o 
   4   4  15       42.55       45.98      3.56 o 
   5   4  15       22.33       20.03      4.90 o 
   6   4  15       53.70       45.11      5.29 o 
   7   4  15        5.27       -0.28      4.09 o 
  -5   5  15       57.73       60.88      5.71 o 
  -4   5  15      161.29      172.72      8.29 o 
  -3   5  15       17.74       10.49      4.93 o 
  -2   5  15       56.57       65.81      6.34 o 
  -1   5  15      150.93      175.68      8.23 o 
   0   5  15        4.76        9.31      4.06 o 
   1   5  15       55.66       55.86      5.23 o 
   2   5  15       42.38       48.34      5.97 o 
   3   5  15        1.24        0.72      4.65 o 
   4   5  15       53.04       52.59      6.12 o 
 -12   0  16      109.73      113.50      7.09 o 
 -11   0  16       97.99       79.03      6.23 o 
 -10   0  16       73.08       48.60      6.33 o 
  -9   0  16      171.01      177.62      7.65 o 
  -8   0  16      352.08      338.14      9.19 o 
  -7   0  16        1.36       -0.28      4.62 o 
  -6   0  16     1281.19     1239.69     14.19 o 
  -5   0  16      128.61      119.40      5.63 o 
  -4   0  16      229.01      229.71      6.55 o 
  -3   0  16      953.62      936.56     11.16 o 
  -2   0  16       24.23       17.32      3.40 o 
  -1   0  16      747.75      751.19      9.74 o 
   0   0  16       61.25       57.70      3.87 o 
   1   0  16      442.66      452.77      7.82 o 
   2   0  16      293.60      332.50      7.16 o 
   3   0  16      264.42      251.56      6.52 o 
   4   0  16      573.99      531.72      9.04 o 
   5   0  16       55.28       57.66      4.48 o 
   6   0  16      515.52      485.44      9.32 o 
   7   0  16      652.80      622.87     10.86 o 
   8   0  16      340.31      343.61      8.63 o 
   9   0  16       42.27       45.91      5.11 o 
  10   0  16       25.71       25.36      5.54 o 
  11   0  16        6.86       10.10      4.96 o 
 -12   1  16       20.55       32.92      5.65 o 
 -11   1  16       48.60       45.81      4.08 o 
 -10   1  16       63.05       56.93      4.84 o 
  -9   1  16       24.48       19.61      3.50 o 
  -8   1  16       45.12       46.71      3.67 o 
  -7   1  16      141.01      134.76      6.78 o 
  -6   1  16       88.36       86.93      8.16 o 
  -5   1  16      305.68      274.09      5.08 o 
  -4   1  16     1070.22     1044.05     13.83 o 
  -3   1  16      715.14      667.36     10.05 o 
  -2   1  16     1227.81     1183.60      8.66 o 
  -1   1  16      588.62      572.65      6.56 o 
   0   1  16       46.21       48.36      2.69 o 
   1   1  16       26.28       27.39      6.73 o 
   2   1  16      495.62      502.25      5.98 o 
   3   1  16       16.18       15.79      2.76 o 
   4   1  16      787.09      773.34     13.06 o 
   5   1  16      315.89      299.12      5.23 o 
   6   1  16        1.40        1.01      2.83 o 
   7   1  16       44.44       37.83      3.22 o 
   8   1  16      122.95      111.77      6.14 o 
   9   1  16       12.08       20.68      5.55 o 
  10   1  16       57.73       61.98      5.83 o 
  11   1  16        0.29        4.09      5.41 o 
 -11   2  16       67.34       67.98      6.15 o 
 -10   2  16       22.94       14.44      5.60 o 
  -9   2  16       72.36       65.16      5.85 o 
  -8   2  16       24.04       30.41      5.02 o 
  -7   2  16       29.24       36.42      5.37 o 
  -6   2  16      181.84      169.57      4.66 o 
  -5   2  16      276.22      253.23      5.28 o 
  -4   2  16        0.17       -1.30      2.49 o 
  -3   2  16      314.27      291.61      7.44 o 
  -2   2  16      688.37      683.00      9.60 o 
  -1   2  16       33.69       26.44      2.59 o 
   0   2  16      624.83      595.43     10.16 o 
   1   2  16        0.48       -3.53      4.37 o 
   2   2  16     1497.46     1487.12     15.80 o 
   3   2  16      704.51      697.18     11.31 o 
   4   2  16      285.85      283.64      8.21 o 
   5   2  16      163.04      143.66      6.49 o 
   6   2  16      160.07      155.23      6.86 o 
   7   2  16      130.77      122.69      6.70 o 
   8   2  16        7.76       11.38      5.51 o 
   9   2  16       65.06       61.52      6.43 o 
  10   2  16        1.55       -5.01      5.01 o 
 -10   3  16       21.79       19.72      5.32 o 
  -9   3  16        3.62        2.44      5.46 o 
  -8   3  16       17.33       17.36      7.46 o 
  -7   3  16        3.70        7.63      3.07 o 
  -6   3  16        0.01        0.85      2.80 o 
  -5   3  16      277.01      279.21      7.69 o 
  -4   3  16       56.24       63.13      3.64 o 
  -3   3  16      155.27      134.63      5.93 o 
  -2   3  16        2.16        1.65      3.79 o 
  -1   3  16       40.38       32.90      4.33 o 
   0   3  16        1.43        4.61      4.38 o 
   1   3  16        2.28       -1.28      3.92 o 
   2   3  16      268.00      265.93      7.91 o 
   3   3  16       15.42       18.07      3.08 o 
   4   3  16      324.42      314.45     10.20 o 
   5   3  16       68.72       81.20      6.41 o 
   6   3  16       67.36       69.94      6.16 o 
   7   3  16       90.22       89.86      6.89 o 
   8   3  16       22.10       18.05      5.71 o 
   9   3  16       21.23       25.37      6.53 o 
  -8   4  16       58.46       59.60      6.48 o 
  -7   4  16        1.01        1.82      3.16 o 
  -6   4  16      178.40      192.75      7.19 o 
  -5   4  16        1.76        3.95      2.95 o 
  -4   4  16       42.86       34.22      5.08 o 
  -3   4  16        5.44       16.40      4.92 o 
  -2   4  16        7.10        9.55      4.05 o 
  -1   4  16       12.70        9.21      3.13 o 
   0   4  16       40.21       45.58      3.56 o 
   1   4  16        9.20       12.76      3.04 o 
   2   4  16      103.22       93.54      9.36 o 
   3   4  16        3.58        2.96      2.61 o 
   4   4  16       13.07       13.31      3.19 o 
   5   4  16        4.66        8.69      4.31 o 
   6   4  16       64.63       60.83      5.98 o 
   7   4  16        1.86        1.45      4.69 o 
  -4   5  16       21.07       23.05      5.88 o 
  -3   5  16       20.63       16.42      5.08 o 
  -2   5  16       19.91       15.93      5.34 o 
  -1   5  16       89.78       86.47      6.37 o 
   0   5  16        0.01        1.22      3.95 o 
   1   5  16       41.24       33.45      4.64 o 
   2   5  16        4.74       12.28      5.35 o 
   3   5  16        5.21        7.83      4.50 o 
 -12   1  17        1.51       -3.66      6.06 o 
 -11   1  17        0.59       -5.70      5.70 o 
 -10   1  17       41.16       37.58      4.32 o 
  -9   1  17       18.40       17.07      3.61 o 
  -8   1  17      251.83      253.51     21.18 o 
  -7   1  17       65.81       67.83      5.57 o 
  -6   1  17      183.50      175.90      4.83 o 
  -5   1  17       33.02       32.32      7.87 o 
  -4   1  17       12.84       20.67      3.79 o 
  -3   1  17      151.23      151.79      6.53 o 
  -2   1  17       42.66       44.94      2.95 o 
  -1   1  17        5.29       12.91      5.34 o 
   0   1  17      135.12      132.48      3.71 o 
   1   1  17      222.09      218.91      5.35 o 
   2   1  17       38.45       43.21      3.16 o 
   3   1  17      415.24      411.83      8.79 o 
   4   1  17       16.57       32.09      5.43 o 
   5   1  17        2.86       -0.01      2.77 o 
   6   1  17       17.14       17.04      3.09 o 
   7   1  17        0.53       -1.97      4.18 o 
   8   1  17       51.94       44.43      5.16 o 
   9   1  17       57.10       48.38      6.18 o 
  10   1  17       11.68        9.15      4.74 o 
 -11   2  17       16.15       11.35      5.61 o 
 -10   2  17       33.57       24.23      5.90 o 
  -9   2  17       10.08        5.13      5.18 o 
  -8   2  17       49.59       40.54      5.87 o 
  -7   2  17      190.76      164.88      7.16 o 
  -6   2  17        7.25        8.56      2.89 o 
  -5   2  17       17.20       13.17      3.09 o 
  -4   2  17       47.07       41.63      3.27 o 
  -3   2  17      163.75      164.00      6.41 o 
  -2   2  17      114.15      122.28      7.60 o 
  -1   2  17      474.02      471.32      9.35 o 
   0   2  17      198.02      205.21      6.91 o 
   1   2  17        1.29       -1.79      4.19 o 
   2   2  17        0.24        1.77      4.48 o 
   3   2  17        7.16       11.51      4.52 o 
   4   2  17        5.10        7.09      4.09 o 
   5   2  17       13.20        6.08      4.71 o 
   6   2  17       50.70       67.08      6.01 o 
   7   2  17       29.54       22.72      5.03 o 
   8   2  17        0.15       -2.33      5.17 o 
   9   2  17        5.23       14.41      4.97 o 
  10   2  17        5.53       -1.58      4.92 o 
 -10   3  17       14.32       15.30      5.42 o 
  -9   3  17        0.00       -1.84      5.67 o 
  -8   3  17       42.05       40.15      3.73 o 
  -7   3  17       24.74       29.42      3.46 o 
  -6   3  17       18.45       13.11      3.22 o 
  -5   3  17        8.35       17.13      3.13 o 
  -4   3  17       57.39       73.06      3.94 o 
  -3   3  17      113.75      109.87      5.78 o 
  -2   3  17       11.51       20.62      4.18 o 
  -1   3  17       28.32       33.45      4.55 o 
   0   3  17      156.01      163.40      6.84 o 
   1   3  17       44.49       43.61      5.14 o 
   2   3  17      196.34      202.81      7.25 o 
   3   3  17       18.15       25.54      3.92 o 
   4   3  17      295.32      292.75      5.75 o 
   5   3  17      194.49      190.44      8.20 o 
   6   3  17      154.67      141.92      7.32 o 
   7   3  17       94.18       87.35      7.19 o 
   8   3  17        5.22       10.62      5.47 o 
  -7   4  17       29.38       37.14      3.78 o 
  -6   4  17      213.21      224.13      6.03 o 
  -5   4  17       86.42       81.26      4.17 o 
  -4   4  17       89.86       94.98      6.28 o 
  -3   4  17      441.62      472.28     11.08 o 
  -2   4  17        3.57       -2.48      4.06 o 
  -1   4  17      160.31      159.64      5.04 o 
   0   4  17       59.54       64.65      3.85 o 
   1   4  17        6.57        9.27      3.27 o 
   2   4  17      181.45      154.06      4.74 o 
   3   4  17       12.94       20.47      3.46 o 
   4   4  17        7.69        8.67      6.95 o 
   5   4  17       24.08       23.03      5.05 o 
   6   4  17       36.43       21.83      5.73 o 
  -2   5  17       82.49       79.30      6.71 o 
  -1   5  17       44.90       37.62      5.26 o 
   0   5  17        3.24        3.06      4.13 o 
   1   5  17       92.33       98.83      6.56 o 
 -11   0  18       87.05       82.05      6.75 o 
 -10   0  18        7.50       -1.26      5.71 o 
  -9   0  18      624.16      628.80     12.60 o 
  -8   0  18       67.45       51.93      5.93 o 
  -7   0  18      563.26      596.45     11.42 o 
  -6   0  18     1459.29     1425.73     15.88 o 
  -5   0  18      191.31      175.01      6.61 o 
  -4   0  18      464.47      482.26      9.12 o 
  -3   0  18      721.28      697.31     10.40 o 
  -2   0  18      133.56      126.77      5.33 o 
  -1   0  18       39.98       36.47      4.03 o 
   0   0  18      212.16      195.50      6.00 o 
   1   0  18        3.05        3.52      3.55 o 
   2   0  18      713.93      730.18     10.68 o 
   3   0  18      207.36      189.66      6.52 o 
   4   0  18      112.18      122.23      5.62 o 
   5   0  18       12.43        5.80      4.46 o 
   6   0  18      388.95      375.40      9.15 o 
   7   0  18     1110.37     1047.40     14.26 o 
   8   0  18      359.20      353.00      9.42 o 
   9   0  18      464.85      433.59     10.24 o 
  10   0  18       70.31       59.42      6.26 o 
 -11   1  18       23.93       27.76      4.63 o 
 -10   1  18      135.82      151.39      5.63 o 
  -9   1  18       27.00       21.38      3.71 o 
  -8   1  18        1.32        1.77      3.38 o 
  -7   1  18       30.36       29.19      3.94 o 
  -6   1  18      185.17      176.52      4.84 o 
  -5   1  18      292.02      284.91      8.29 o 
  -4   1  18      684.92      642.76      7.61 o 
  -3   1  18       98.65       98.47      5.58 o 
  -2   1  18      789.82      756.21      8.09 o 
  -1   1  18      202.57      197.18      4.37 o 
   0   1  18       14.27       16.76      2.69 o 
   1   1  18      340.18      340.63     10.78 o 
   2   1  18     1011.86     1049.50     14.46 o 
   3   1  18      116.92      117.47      4.07 o 
   4   1  18     1183.85     1222.10     18.51 o 
   5   1  18      158.13      145.00      4.48 o 
   6   1  18        0.21       -1.77      2.78 o 
   7   1  18       44.47       43.23      5.50 o 
   8   1  18       35.53       29.90      5.27 o 
   9   1  18       12.85       22.11      5.56 o 
  10   1  18        4.64        2.53      5.55 o 
 -10   2  18        3.73       10.83      5.42 o 
  -9   2  18        0.45        2.93      5.79 o 
  -8   2  18       11.97       13.65      5.56 o 
  -7   2  18       42.89       39.25      3.74 o 
  -6   2  18      140.53      150.99      4.88 o 
  -5   2  18       46.33       44.32      3.40 o 
  -4   2  18       18.63       20.00      3.04 o 
  -3   2  18      103.42       91.89      3.63 o 
  -2   2  18      913.79      891.06     11.31 o 
  -1   2  18        1.00        2.86      4.33 o 
   0   2  18      296.78      307.77      8.19 o 
   1   2  18       33.14       28.72      4.48 o 
   2   2  18        0.02       -1.95      4.44 o 
   3   2  18       46.91       52.17      5.12 o 
   4   2  18       26.98       27.64      5.20 o 
   5   2  18       27.33       35.47      5.51 o 
   6   2  18       79.02       84.75      6.58 o 
   7   2  18        0.01       -1.73      5.20 o 
   8   2  18       29.86       22.34      5.31 o 
   9   2  18       14.12       19.57      5.59 o 
  -9   3  18        6.67        0.76      5.14 o 
  -8   3  18        4.62        3.33      3.27 o 
  -7   3  18       94.16       91.41      4.55 o 
  -6   3  18        2.61        0.31      3.14 o 
  -5   3  18       76.17       74.80      4.87 o 
  -4   3  18      107.92      123.10      6.40 o 
  -3   3  18       28.14       25.99      4.45 o 
  -2   3  18        8.72       14.09      4.50 o 
  -1   3  18        6.18        3.04      4.34 o 
   0   3  18      141.75      145.23      6.90 o 
   1   3  18       21.70       14.72      4.75 o 
   2   3  18        0.04        4.94      4.68 o 
   3   3  18        0.40        2.31      4.81 o 
   4   3  18      140.23      135.65      9.19 o 
   5   3  18       69.51       75.50      6.16 o 
   6   3  18       15.16       12.51      5.91 o 
   7   3  18        6.35        9.97      5.34 o 
   8   3  18       19.86       25.17      5.61 o 
  -7   4  18       18.31       11.33      5.67 o 
  -6   4  18      194.95      214.32      7.81 o 
  -5   4  18        2.92       -1.71      3.98 o 
  -4   4  18       47.80       64.57      5.75 o 
  -3   4  18        0.20        3.22      4.54 o 
  -2   4  18        5.59        2.38      3.97 o 
  -1   4  18        1.42        0.26      3.15 o 
   0   4  18        0.59        1.21      3.14 o 
   1   4  18       37.58       27.29      3.50 o 
   2   4  18       25.59       27.65      3.47 o 
   3   4  18      127.80      114.02      4.53 o 
   4   4  18        0.01       -4.11      4.11 o 
   5   4  18       68.74       69.56      7.05 o 
   6   4  18       23.39       19.12      6.11 o 
 -11   1  19       21.60       17.26      6.84 o 
 -10   1  19        0.03        0.74      3.75 o 
  -9   1  19        7.63        4.00      3.72 o 
  -8   1  19        0.88        0.83      3.17 o 
  -7   1  19       67.39       78.98      4.19 o 
  -6   1  19        3.11        5.99      2.36 o 
  -5   1  19        6.23       11.58      3.21 o 
  -4   1  19      285.61      283.48      7.82 o 
  -3   1  19       50.55       50.98      4.41 o 
  -2   1  19      128.11      133.75      4.01 o 
  -1   1  19       48.96       59.62      3.40 o 
   0   1  19      245.77      250.51      4.97 o 
   1   1  19        3.38        8.37      3.25 o 
   2   1  19      125.94      125.68      4.19 o 
   3   1  19       49.57       50.78      3.46 o 
   4   1  19        1.99       13.04      5.04 o 
   5   1  19       20.40       13.36      2.99 o 
   6   1  19        0.04        0.19      4.85 o 
   7   1  19        3.51        6.87      5.28 o 
   8   1  19       18.02       11.17      5.71 o 
   9   1  19       26.65       26.53      5.34 o 
  10   1  19        3.13        5.24      5.92 o 
 -10   2  19        6.63       12.27      5.33 o 
  -9   2  19       10.22       -2.90      5.71 o 
  -8   2  19      220.54      208.61      5.78 o 
  -7   2  19       14.41       10.79      3.49 o 
  -6   2  19       93.54      105.34      4.88 o 
  -5   2  19        3.03       -1.84      2.76 o 
  -4   2  19       57.05       56.72      4.89 o 
  -3   2  19        4.44        3.25      2.64 o 
  -2   2  19      353.44      308.51      8.44 o 
  -1   2  19      157.64      158.92      6.82 o 
   0   2  19       28.15       22.50      4.51 o 
   1   2  19       15.91       20.66      4.81 o 
   2   2  19        0.62       -3.58      4.57 o 
   3   2  19       85.12       95.58      6.14 o 
   4   2  19       24.64       17.69      5.01 o 
   5   2  19       83.80       81.60      6.14 o 
   6   2  19       16.33       14.36      4.95 o 
   7   2  19       13.01        9.36      5.28 o 
   8   2  19        0.27       -4.94      5.11 o 
   9   2  19        4.41       12.68      5.86 o 
  -9   3  19       20.93       26.22      4.58 o 
  -8   3  19       33.29       36.38      3.85 o 
  -7   3  19       26.94       40.71     11.19 o 
  -6   3  19        0.83        4.33      3.76 o 
  -5   3  19       14.81       21.68      6.08 o 
  -4   3  19       46.49       58.20      5.33 o 
  -3   3  19      114.17      101.55      6.32 o 
  -2   3  19       24.40       25.89      4.53 o 
  -1   3  19      134.30      140.16      6.55 o 
   0   3  19       11.81       13.90      4.79 o 
   1   3  19       46.27       44.78      5.56 o 
   2   3  19      107.30      118.09      6.90 o 
   3   3  19        8.64       13.77      4.87 o 
   4   3  19      110.65      127.42     10.03 o 
   5   3  19       53.33       48.93      6.55 o 
   6   3  19       91.25       92.43      6.68 o 
   7   3  19       11.72        5.29      4.91 o 
  -6   4  19       50.71       44.66      3.79 o 
  -5   4  19       16.28       15.53      4.91 o 
  -4   4  19        2.29        1.00      3.84 o 
  -3   4  19       77.66       99.96      6.34 o 
  -2   4  19       85.65       90.15      4.26 o 
  -1   4  19        0.34        0.76      3.69 o 
   0   4  19      127.02      134.31      7.65 o 
   1   4  19      123.50      110.08      4.66 o 
   2   4  19      223.45      215.66      8.84 o 
   3   4  19      112.93      110.91      9.39 o 
   4   4  19        8.63       12.94      3.23 o 
   5   4  19       21.36       25.87      5.79 o 
 -11   0  20      143.53      165.42      9.26 o 
 -10   0  20      108.86      102.33      7.06 o 
  -9   0  20      154.87      132.85      7.20 o 
  -8   0  20      101.86      103.54      7.19 o 
  -7   0  20      199.26      199.04      8.07 o 
  -6   0  20      172.99      160.22      7.17 o 
  -5   0  20       86.67       73.03      5.29 o 
  -4   0  20      197.26      191.86      6.85 o 
  -3   0  20      717.10      686.24     11.05 o 
  -2   0  20      149.60      150.99      6.02 o 
  -1   0  20      177.19      178.97      6.32 o 
   0   0  20      165.32      167.10      6.29 o 
   1   0  20      239.03      241.98      7.11 o 
   2   0  20      267.03      267.17      7.76 o 
   3   0  20      418.01      422.91      9.35 o 
   4   0  20       67.57       71.64      5.59 o 
   5   0  20       99.38       91.13      6.38 o 
   6   0  20       17.90        7.89      5.23 o 
   7   0  20       23.01       22.95      5.43 o 
   8   0  20        3.34       -0.33      4.54 o 
   9   0  20      145.35      168.47      8.09 o 
 -10   1  20      107.20      101.24      5.32 o 
  -9   1  20        2.85        2.78      3.59 o 
  -8   1  20      201.27      213.72      5.96 o 
  -7   1  20      107.11      110.69      4.51 o 
  -6   1  20       45.27       41.03      3.58 o 
  -5   1  20      365.02      369.93     18.73 o 
  -4   1  20      227.82      223.76      5.15 o 
  -3   1  20       80.48       75.38      3.61 o 
  -2   1  20       62.69       52.48      4.12 o 
  -1   1  20      348.91      341.72     14.19 o 
   0   1  20      396.93      397.97      6.16 o 
   1   1  20      529.63      531.72     11.32 o 
   2   1  20        1.82        0.15      3.00 o 
   3   1  20      143.49      143.24      4.49 o 
   4   1  20      191.66      208.26      8.81 o 
   5   1  20      206.88      205.14     10.22 o 
   6   1  20       31.84       27.92      5.21 o 
   7   1  20      223.30      215.07      8.16 o 
   8   1  20      108.84       94.35      6.56 o 
   9   1  20       68.52       72.90      6.92 o 
 -10   2  20        8.43        4.25      4.65 o 
  -9   2  20        2.83       -0.55      5.06 o 
  -8   2  20        8.86       10.65      3.35 o 
  -7   2  20       28.88       30.34      3.91 o 
  -6   2  20      176.40      168.95      7.33 o 
  -5   2  20      157.88      140.27      8.02 o 
  -4   2  20       30.02       26.30      3.16 o 
  -3   2  20      103.62      106.06      3.95 o 
  -2   2  20       29.97       39.33      4.99 o 
  -1   2  20        6.33       10.13      4.40 o 
   0   2  20      250.92      255.64      8.14 o 
   1   2  20      104.16       98.24      6.43 o 
   2   2  20       92.53       72.56      6.07 o 
   3   2  20      798.97      782.09     13.09 o 
   4   2  20       56.18       57.02      5.42 o 
   5   2  20      129.61      104.28      6.53 o 
   6   2  20       38.01       45.41      6.18 o 
   7   2  20        4.99       -0.22      5.19 o 
   8   2  20       19.81       19.73      6.19 o 
  -8   3  20        7.18        8.46      3.60 o 
  -7   3  20      370.25      382.23     23.97 o 
  -6   3  20        2.21        6.84      3.35 o 
  -5   3  20       96.06      110.34      6.58 o 
  -4   3  20       92.28       91.65      6.19 o 
  -3   3  20       60.26       54.55      5.71 o 
  -2   3  20       11.55       11.69      4.48 o 
  -1   3  20       93.72       96.56      6.30 o 
   0   3  20        1.51        3.34      4.16 o 
   1   3  20       25.30       22.82      5.04 o 
   2   3  20        3.24        9.87      5.07 o 
   3   3  20       37.09       32.53      5.13 o 
   4   3  20       28.17       24.51      6.11 o 
   5   3  20       52.77       55.31      5.88 o 
   6   3  20        1.00        2.61      5.28 o 
   7   3  20        5.58        7.16      6.21 o 
  -5   4  20       21.14       21.14      5.24 o 
  -4   4  20       18.59       31.67      4.83 o 
  -3   4  20       52.09       61.73      5.47 o 
  -2   4  20       23.18       28.80      3.88 o 
  -1   4  20       26.46       17.33      4.21 o 
   0   4  20        2.00        3.20      3.38 o 
   1   4  20        5.37        9.31      3.15 o 
   2   4  20       27.51       44.68     12.87 o 
   3   4  20      130.15      124.44      5.04 o 
   4   4  20       42.51       45.81      4.15 o 
 -10   1  21        5.21        7.79      6.46 o 
  -9   1  21       93.44       98.59      5.03 o 
  -8   1  21        1.04       12.74      3.98 o 
  -7   1  21      114.33      116.73      4.72 o 
  -6   1  21       17.10        8.22      5.00 o 
  -5   1  21       11.85       16.50      3.91 o 
  -4   1  21        0.44        1.92      4.34 o 
  -3   1  21       11.10        7.79      2.88 o 
  -2   1  21       22.83       21.23      3.17 o 
  -1   1  21       60.86       68.64      3.85 o 
   0   1  21       75.44       92.73      7.05 o 
   1   1  21      341.13      331.87      5.96 o 
   2   1  21       16.52       13.43      3.47 o 
   3   1  21      612.03      609.66      7.96 o 
   4   1  21       24.23       34.18      3.66 o 
   5   1  21       28.05       20.91      5.38 o 
   6   1  21        1.63        4.33      4.91 o 
   7   1  21        3.20        7.80      5.73 o 
   8   1  21       12.60       11.57      5.88 o 
   9   1  21        5.49        5.86      4.78 o 
  -9   2  21        4.17        0.35      3.56 o 
  -8   2  21       65.85       68.71      5.29 o 
  -7   2  21        4.52        6.42      3.74 o 
  -6   2  21       67.75       70.81      4.49 o 
  -5   2  21       58.03       54.40      5.50 o 
  -4   2  21      140.44      132.65      4.56 o 
  -3   2  21      295.17      305.67      8.80 o 
  -2   2  21       11.81       13.01      4.81 o 
  -1   2  21       20.83       25.08      4.55 o 
   0   2  21       28.44       19.83      4.45 o 
   1   2  21        1.93        1.64      4.44 o 
   2   2  21        1.01       -2.09      4.44 o 
   3   2  21       34.78       41.37      5.50 o 
   4   2  21       11.08       12.16      5.23 o 
   5   2  21       19.16       12.59      5.46 o 
   6   2  21       23.76       28.97      5.94 o 
   7   2  21        1.56       -0.48      5.57 o 
   8   2  21        1.70        0.63      5.22 o 
  -7   3  21       20.47       31.05      4.29 o 
  -6   3  21        1.85        4.92      4.48 o 
  -5   3  21       17.46       23.15      5.48 o 
  -4   3  21       56.00       62.68      5.70 o 
  -3   3  21        0.21        1.01      4.53 o 
  -2   3  21       17.29       17.94      5.11 o 
  -1   3  21        9.42        8.30      4.59 o 
   0   3  21        4.72        6.92      5.01 o 
   1   3  21       98.45      103.59      6.69 o 
   2   3  21       48.50       49.57      6.28 o 
   3   3  21       97.22       88.22      6.47 o 
   4   3  21       58.25       60.22      6.74 o 
   5   3  21        1.23        1.97      5.09 o 
   6   3  21        0.55        2.47      5.02 o 
  -4   4  21       12.18       28.45      5.29 o 
  -3   4  21       48.60       60.22      5.97 o 
  -2   4  21        2.80        7.05      3.51 o 
  -1   4  21        2.53        2.68      4.16 o 
   0   4  21       35.32       43.20      3.91 o 
   1   4  21      103.18      105.75      9.22 o 
   2   4  21      153.52      172.27      5.53 o 
   3   4  21      207.90      198.44      5.96 o 
 -10   0  22        6.27        4.97      6.53 o 
  -9   0  22       11.81       27.28      6.61 o 
  -8   0  22       42.42       43.94      5.80 o 
  -7   0  22       53.00       45.02      6.10 o 
  -6   0  22      375.32      390.90      9.99 o 
  -5   0  22      226.86      224.19      7.72 o 
  -4   0  22      200.54      195.66      7.16 o 
  -3   0  22       12.39        6.14      4.29 o 
  -2   0  22       43.42       39.59      4.59 o 
  -1   0  22      309.96      334.29      8.58 o 
   0   0  22      623.44      650.48     11.38 o 
   1   0  22       30.94       24.97      5.16 o 
   2   0  22     1068.68     1096.56     14.65 o 
   3   0  22      317.56      327.53      8.95 o 
   4   0  22        0.03       -1.58      4.62 o 
   5   0  22       21.56       11.70      5.13 o 
   6   0  22       91.63      104.01      6.85 o 
   7   0  22        0.24        1.59      4.49 o 
   8   0  22       11.77       -4.27      4.93 o 
  -9   1  22       13.35       17.77      4.43 o 
  -8   1  22      263.56      245.67      6.64 o 
  -7   1  22       20.33       29.69      4.22 o 
  -6   1  22       21.69       19.64      7.14 o 
  -5   1  22      135.11      128.96      4.57 o 
  -4   1  22      132.49      131.66      4.63 o 
  -3   1  22       66.39       63.60      5.11 o 
  -2   1  22        0.66        0.98      3.18 o 
  -1   1  22      604.43      624.14      7.94 o 
   0   1  22       11.33       17.74      7.14 o 
   1   1  22      324.55      326.28      6.22 o 
   2   1  22       19.52       19.06      3.38 o 
   3   1  22        7.55        8.53      3.65 o 
   4   1  22       99.78      118.99      7.36 o 
   5   1  22      146.71      154.75      7.70 o 
   6   1  22        1.19       -2.86      5.58 o 
   7   1  22       47.58       51.35      6.51 o 
   8   1  22       54.84       38.64      5.56 o 
  -9   2  22       45.46       50.70      4.30 o 
  -8   2  22        1.97        6.37      3.38 o 
  -7   2  22        1.03        0.06      3.42 o 
  -6   2  22      105.95      107.67     10.30 o 
  -5   2  22      114.09      118.49      4.69 o 
  -4   2  22        6.30        3.78      4.28 o 
  -3   2  22      163.63      171.18      7.35 o 
  -2   2  22       45.12       41.37      5.63 o 
  -1   2  22       22.00       22.73      5.03 o 
   0   2  22       86.79       94.28      6.50 o 
   1   2  22        2.47        2.36      5.13 o 
   2   2  22       53.96       57.12      5.99 o 
   3   2  22      325.49      313.04      9.44 o 
   4   2  22       79.96       85.93      6.86 o 
   5   2  22      127.23      117.64      7.72 o 
   6   2  22       72.27       78.52      6.48 o 
   7   2  22       10.11       10.79      5.91 o 
  -7   3  22      184.78      191.90      7.22 o 
  -6   3  22       13.27       21.62      5.89 o 
  -5   3  22      152.91      183.58      8.21 o 
  -4   3  22      102.21       94.68      6.95 o 
  -3   3  22        1.50        1.91      4.31 o 
  -2   3  22       69.77       64.28      5.81 o 
  -1   3  22       12.43       14.72      5.31 o 
   0   3  22        0.01       -2.44      5.00 o 
   1   3  22        0.38        0.06      4.43 o 
   2   3  22       49.52       65.51      6.70 o 
   3   3  22       21.47       24.04      5.54 o 
   4   3  22       42.76       38.51      6.01 o 
   5   3  22        9.63        5.09      5.74 o 
  -3   4  22       25.86       23.60      5.83 o 
  -2   4  22        0.02        1.96      3.21 o 
  -1   4  22        0.06        1.86      3.59 o 
   0   4  22       35.66       52.25     11.66 o 
   1   4  22        6.80       13.54      3.80 o 
  -9   1  23       20.63       29.89      6.89 o 
  -8   1  23       35.73       36.84      4.36 o 
  -7   1  23      139.03      137.52      9.34 o 
  -6   1  23       10.38       10.07      3.41 o 
  -5   1  23       54.96       55.89      6.21 o 
  -4   1  23        1.59        3.59      3.20 o 
  -3   1  23       58.25       56.42      4.60 o 
  -2   1  23       16.61       11.06      3.59 o 
  -1   1  23      230.37      239.53     13.95 o 
   0   1  23       88.07       88.65      4.35 o 
   1   1  23        0.31        9.29      5.55 o 
   2   1  23       25.98       30.19      3.92 o 
   3   1  23       27.28       19.92      3.77 o 
   4   1  23       27.79       40.08      6.20 o 
   5   1  23       80.24       82.19      6.89 o 
   6   1  23       19.37       12.64      5.96 o 
   7   1  23       45.11       37.54      5.89 o 
  -8   2  23       18.33       18.81      3.45 o 
  -7   2  23       22.84        9.09      3.89 o 
  -6   2  23       96.02       93.50      7.11 o 
  -5   2  23      119.41      127.59      5.02 o 
  -4   2  23        3.81        1.53      4.86 o 
  -3   2  23      288.48      269.02      8.87 o 
  -2   2  23       59.09       74.71      6.31 o 
  -1   2  23       80.09       79.01      6.51 o 
   0   2  23        3.67        6.59      4.65 o 
   1   2  23       64.46       64.87      6.30 o 
   2   2  23        3.73       -2.91      5.67 o 
   3   2  23       89.91       86.80      6.80 o 
   4   2  23        1.08       -1.06      5.69 o 
   5   2  23        2.80        7.61      6.09 o 
   6   2  23        0.18        7.20      5.53 o 
  -6   3  23        4.20       11.68      5.30 o 
  -5   3  23        0.02       -1.30      4.87 o 
  -4   3  23      116.65      126.47      7.75 o 
  -3   3  23       16.20       20.92      5.02 o 
  -2   3  23       36.47       45.33      5.70 o 
  -1   3  23       32.14       42.29      5.68 o 
   0   3  23        1.90        5.24      4.76 o 
   1   3  23       54.64       67.72      6.87 o 
   2   3  23       67.41       79.43      7.39 o 
   3   3  23        4.79        6.66      5.29 o 
   4   3  23       39.20       45.02      5.81 o 
  -8   0  24        8.88        3.07      4.83 o 
  -7   0  24      106.71      113.37      7.22 o 
  -6   0  24      124.36      132.69      7.15 o 
  -5   0  24      168.02      167.65      7.62 o 
  -4   0  24       19.15       15.16      4.72 o 
  -3   0  24      100.23       99.03      6.51 o 
  -2   0  24       95.99       91.58      6.22 o 
  -1   0  24      451.68      464.58     10.68 o 
   0   0  24      196.82      222.32      7.99 o 
   1   0  24      884.01      893.02     14.11 o 
   2   0  24      116.42      125.29      7.37 o 
   4   0  24        0.16        0.58      4.31 o 
   5   0  24        6.29        4.37      5.03 o 
   6   0  24      110.54      129.97      7.69 o 
   7   0  24        0.00        3.24      5.46 o 
  -8   1  24       14.40       17.86      4.33 o 
  -7   1  24       60.84       63.10      5.97 o 
  -6   1  24        0.28        2.47      4.03 o 
  -5   1  24       76.99       75.41      7.05 o 
  -4   1  24       31.81       30.59      3.70 o 
  -3   1  24       37.13       40.80      3.96 o 
  -2   1  24        1.33        1.32      3.55 o 
  -1   1  24       74.79       74.72      4.34 o 
   0   1  24       18.05       16.94      3.32 o 
   1   1  24      503.64      514.45     14.22 o 
   2   1  24      310.07      331.18      6.78 o 
   3   1  24       22.38       17.61      5.58 o 
   4   1  24      231.69      242.49      9.11 o 
   5   1  24       25.62       24.66      6.23 o 
   6   1  24       20.73       14.20      6.05 o 
   7   1  24        3.22        8.99      5.25 o 
  -7   2  24       33.16       22.65      5.16 o 
  -6   2  24      134.68      143.05      5.14 o 
  -5   2  24       39.34       51.63      5.70 o 
  -4   2  24        5.46        9.62      5.54 o 
  -3   2  24       43.75       41.22      5.59 o 
  -2   2  24      170.61      175.76      7.85 o 
  -1   2  24        3.83        7.51      5.58 o 
   0   2  24      179.18      194.60      8.44 o 
   1   2  24       31.24       34.29      6.06 o 
   2   2  24       12.79        8.57      5.47 o 
   3   2  24       93.62      127.04      8.16 o 
   4   2  24      145.17      141.87      7.90 o 
   5   2  24       51.80       49.60      6.80 o 
   6   2  24       42.71       41.67      6.85 o 
  -5   3  24       73.60       71.88      6.29 o 
  -4   3  24      203.99      204.59      9.07 o 
  -3   3  24        9.06       12.50      5.61 o 
  -2   3  24      122.35      131.31      7.89 o 
  -1   3  24       51.96       67.80      7.08 o 
   0   3  24        0.14       -1.18      5.71 o 
   1   3  24       60.64       59.05      7.32 o 
   2   3  24      135.12      143.54      8.23 o 
   3   3  24       12.39       16.60      5.34 o 
  -7   1  25        0.89        8.04      3.73 o 
  -6   1  25        2.11        4.43      8.47 o 
  -5   1  25       12.26       15.63      3.60 o 
  -4   1  25       54.63       53.02      7.52 o 
  -3   1  25        9.79       12.68      3.27 o 
  -2   1  25      100.72      103.92      4.55 o 
  -1   1  25       30.42       33.87      4.57 o 
   0   1  25       15.28       20.16      4.10 o 
   1   1  25       21.14       34.18      4.33 o 
   2   1  25       17.25       22.17      6.16 o 
   3   1  25        5.49       -1.22      5.48 o 
   4   1  25        0.58       12.99      5.27 o 
   5   1  25       24.62       11.44      5.94 o 
   6   1  25        0.29       -3.21      5.91 o 
  -6   2  25       31.80       22.35      6.12 o 
  -5   2  25       31.46       44.15      6.49 o 
  -4   2  25       12.86       16.48      5.64 o 
  -3   2  25        2.83       -2.25      5.34 o 
  -2   2  25        0.01        4.20      4.73 o 
  -1   2  25        4.96        6.01      5.12 o 
   0   2  25        1.73        9.16      5.86 o 
   1   2  25       16.78       20.91      5.89 o 
   2   2  25        4.85        0.23      5.39 o 
   3   2  25       50.35       67.56      7.62 o 
   4   2  25       18.43       14.26      5.62 o 
   5   2  25        2.85       -2.41      6.12 o 
  -3   3  25        4.02        6.44      5.86 o 
  -2   3  25       71.65       67.47      7.04 o 
  -1   3  25        9.01       14.50      5.83 o 
   0   3  25        3.09        0.51      4.86 o 
   1   3  25       74.95       77.53      7.15 o 
   2   3  25       46.84       47.11      6.62 o 
  -7   0  26      121.94      122.03      7.38 o 
  -6   0  26       22.40       35.09      5.78 o 
  -5   0  26        2.13        1.92      4.31 o 
  -4   0  26        8.41       11.19      5.53 o 
  -3   0  26        4.49       12.57      5.27 o 
  -2   0  26        8.22        7.88      5.09 o 
  -1   0  26       48.30       48.64      5.45 o 
   0   0  26      219.95      223.58      8.66 o 
   1   0  26       84.17       92.41      7.19 o 
   2   0  26       13.49        4.87      5.58 o 
   3   0  26      228.31      248.50      9.78 o 
   4   0  26       72.97       75.48      7.29 o 
   5   0  26       50.52       51.64      6.56 o 
  -6   1  26       22.37       23.75      4.07 o 
  -5   1  26       15.73       18.52      3.80 o 
  -4   1  26      101.07      102.01      5.94 o 
  -3   1  26        4.37        3.76      3.48 o 
  -2   1  26       66.62       70.32      4.43 o 
  -1   1  26       10.24       18.73      5.86 o 
   0   1  26       69.65       74.06      4.42 o 
   1   1  26      147.29      166.50      5.75 o 
   2   1  26       18.72       19.69      5.55 o 
   3   1  26        9.76        7.07      6.15 o 
   4   1  26       87.53      114.49      7.68 o 
   5   1  26       45.31       40.75      6.12 o 
  -5   2  26       64.73       75.47      7.58 o 
  -4   2  26       13.71        4.82      5.04 o 
  -3   2  26       37.98       36.73      6.27 o 
  -2   2  26       19.90       22.41      5.20 o 
  -1   2  26       11.52        5.13      4.92 o 
   0   2  26      153.67      157.36      8.26 o 
   1   2  26       29.59       28.76      6.43 o 
   2   2  26      132.46      119.23      8.52 o 
   3   2  26       39.13       47.77      6.55 o 
  -5   1  27       71.26       77.31     11.48 o 
  -4   1  27        2.93       11.30      4.96 o 
  -3   1  27        0.04        1.68      7.80 o 
  -2   1  27       53.53       55.74      5.98 o 
  -1   1  27       45.01       54.03      9.40 o 
   0   1  27       21.01       18.64      4.01 o 
   1   1  27       37.89       48.44      6.28 o 
   2   1  27       22.14       14.99      6.54 o 
   3   1  27       11.28       11.91      5.58 o 
   4   1  27        8.25        9.87      6.46 o 
  -3   2  27       36.08       51.73      7.27 o 
  -2   2  27       45.21       52.71      6.28 o 
  -1   2  27       15.20       15.35      5.30 o 
   0   2  27       73.51       94.74      7.40 o 
   1   2  27        3.04        0.47      6.02 o 
   2   2  27       16.80       21.22      6.61 o 
  -5   0  28       11.21       12.51      5.35 o 
  -4   0  28        4.17       12.35      5.70 o 
  -3   0  28       20.16       15.90      5.44 o 
  -2   0  28       76.78       68.45      6.36 o 
  -1   0  28      115.19      125.93      7.63 o 
   0   0  28      106.40       98.80      7.56 o 
   1   0  28      191.66      214.46      9.60 o 
   2   0  28      120.62      110.32      7.50 o 
   3   0  28      220.12      236.42      9.74 o 
  -4   1  28      109.39      106.20      5.20 o 
  -3   1  28        1.72        0.97      3.55 o 
  -2   1  28       93.52       95.89     11.47 o 
  -1   1  28       25.25       39.40      4.71 o 
   0   1  28       15.81       22.69      6.74 o 
   1   1  28       29.32       39.61      6.50 o 
   2   1  28       14.16       11.00      5.99 o 
                                                 
